# Supplementary material for: N-(2,5-Dichloro­phen­yl)-4-methyl­benzene­sulfonamide
Source: Acta Crystallogr Sect E Struct Rep Online. 2010 Dec 4;67(Pt 1):o40. doi: 10.1107/S1600536810050270 (PMC3050363; doi:10.1107/S1600536810050270)
Supplement: Supplementary file 2 [file e-67-00o40-Isup2.hkl]

# 
# h,k,l, Fc-squared, Fo-squared, sigma(Fo-squared) and status flag 
# 
data_I
_shelx_title ' S35 P21/C' 
_shelx_refln_list_code          4 
_shelx_F_calc_maximum      202.97 
_exptl_crystal_F_000       648.00 
_reflns_d_resolution_high  0.8379 
 
loop_ 
 _symmetry_equiv_pos_as_xyz 
 'x, y, z' 
 '-x, y+1/2, -z+1/2' 
 '-x, -y, -z' 
 'x, -y-1/2, z-1/2' 
 
_cell_length_a     9.0750 
_cell_length_b    14.2320 
_cell_length_c    10.7730 
_cell_angle_alpha  90.000 
_cell_angle_beta   90.490 
_cell_angle_gamma  90.000 
 
_shelx_F_squared_multiplier     1.000 
 
loop_ 
 _refln_index_h 
 _refln_index_k 
 _refln_index_l 
 _refln_F_squared_calc 
 _refln_F_squared_meas 
 _refln_F_squared_sigma 
 _refln_observed_status 
   1   0   0     5358.85     4752.42     25.58 o 
   2   0   0      433.98      369.92     14.14 o 
   3   0   0      207.00      199.02      9.91 o 
   4   0   0      109.51       95.81      2.65 o 
   5   0   0     1630.19     1704.25     13.11 o 
   6   0   0       16.65       15.45      1.24 o 
   7   0   0       61.21       47.01      1.98 o 
   8   0   0      772.53      768.09     11.52 o 
   9   0   0       40.78       50.21      2.29 o 
  10   0   0      862.05      840.96     10.85 o 
   1   1   0       39.17       43.78      7.54 o 
   2   1   0     1654.38     1592.51     21.37 o 
   3   1   0      310.05      258.59      6.92 o 
   4   1   0        1.94        8.50      0.81 o 
   5   1   0       18.06       24.26      1.16 o 
   6   1   0      129.60      137.72      3.58 o 
   7   1   0      403.40      397.58      7.71 o 
   8   1   0      168.47      168.43      4.95 o 
   9   1   0       88.84       85.68      2.72 o 
  10   1   0       16.82       16.42      1.86 o 
   0   2   0    12560.87    11549.89     73.61 o 
   1   2   0     1049.33      894.11     37.56 o 
   2   2   0    22047.80    22622.18    568.81 o 
   3   2   0        0.96        2.83      0.70 o 
   4   2   0      288.42      216.68      3.88 o 
   5   2   0       75.60       74.77      2.22 o 
   6   2   0      579.23      547.41      8.07 o 
   7   2   0       34.93       36.11      1.86 o 
   8   2   0     1655.94     1605.88     17.24 o 
   9   2   0        6.58       13.62      2.13 o 
  10   2   0       88.01       87.22      2.57 o 
   1   3   0     1463.84     1310.40     14.07 o 
   2   3   0     1467.53     1420.83     16.65 o 
   3   3   0     2030.78     1814.99     11.35 o 
   4   3   0     1506.63     1486.89     11.17 o 
   5   3   0       44.36       53.03      1.63 o 
   6   3   0       48.88       70.23      2.02 o 
   7   3   0        8.20       20.68      1.63 o 
   8   3   0        1.74        6.95      1.67 o 
   9   3   0      219.02      220.34      6.28 o 
  10   3   0       17.36       13.70      1.71 o 
   0   4   0     2621.23     2205.15     11.39 o 
   1   4   0      177.79      150.47      1.81 o 
   2   4   0      702.91      573.73      5.27 o 
   3   4   0       23.70       22.79      0.93 o 
   4   4   0       25.87       27.30      1.16 o 
   5   4   0       12.31        5.78      1.01 o 
   6   4   0       90.44       78.62      2.37 o 
   7   4   0      343.35      340.51      7.39 o 
   8   4   0      960.92      981.94     13.23 o 
   9   4   0       32.41       38.01      2.14 o 
  10   4   0       21.91       22.48      1.79 o 
   1   5   0        4.76       18.33      0.62 o 
   2   5   0     1347.43     1271.02     63.13 o 
   3   5   0        0.74        4.85      0.78 o 
   4   5   0     1998.51     2073.58     14.86 o 
   5   5   0       37.75       35.96      1.51 o 
   6   5   0     1044.86     1022.39     12.20 o 
   7   5   0        6.03       10.32      1.59 o 
   8   5   0       43.41       34.84      2.25 o 
   9   5   0       26.10       15.61      1.90 o 
  10   5   0        0.56        1.63      1.98 o 
   0   6   0     2069.33     1891.80     12.02 o 
   1   6   0      644.18      621.85      9.94 o 
   2   6   0     1221.08     1360.68    110.54 o 
   3   6   0        2.80        2.52      0.81 o 
   4   6   0        3.88        4.46      1.01 o 
   5   6   0      112.56      105.40      3.11 o 
   6   6   0       92.55      102.88      2.96 o 
   7   6   0      104.13      112.43      3.58 o 
   8   6   0        3.73        6.60      1.59 o 
   9   6   0       18.75       24.84      2.02 o 
  10   6   0        0.87        1.75      1.82 o 
   1   7   0      117.68      157.00      5.92 o 
   2   7   0     2332.70     2125.01    114.63 o 
   3   7   0       12.61       11.37      1.05 o 
   4   7   0     1742.48     1872.15     15.50 o 
   5   7   0        0.01       -1.47      2.33 o 
   6   7   0      293.93      338.42      7.42 o 
   7   7   0       55.89       51.74      2.25 o 
   8   7   0      221.66      213.18      6.32 o 
   9   7   0      161.40      149.08      4.09 o 
   0   8   0     4401.59     4667.94     25.28 o 
   1   8   0      482.84      456.84      8.10 o 
   2   8   0      234.01      224.24     15.95 o 
   3   8   0      956.64      981.66     10.77 o 
   4   8   0      873.91      941.40     11.17 o 
   5   8   0      154.67      150.57      4.28 o 
   6   8   0       16.47       18.90      1.94 o 
   7   8   0      283.00      321.86      7.65 o 
   8   8   0       23.36       25.50      1.94 o 
   9   8   0      107.09      111.82      3.46 o 
   1   9   0      422.11      396.19     11.14 o 
   2   9   0      279.30      273.08     22.82 o 
   3   9   0      903.79      913.68     11.02 o 
   4   9   0     2505.09     2766.26     21.56 o 
   5   9   0        3.30        9.62      1.59 o 
   6   9   0      961.96      979.22     13.07 o 
   7   9   0      244.60      253.89      6.87 o 
   8   9   0        5.42        3.73      1.63 o 
   9   9   0        0.42       -1.94      1.94 o 
   0  10   0      157.43      122.06      3.62 o 
   1  10   0        1.94        1.55      1.61 o 
   2  10   0      238.19      255.57     17.23 o 
   3  10   0      308.21      327.75      6.99 o 
   4  10   0        1.82        7.53      1.55 o 
   5  10   0     1037.44     1144.50     14.05 o 
   6  10   0      627.02      664.31     10.62 o 
   7  10   0       15.92       18.94      1.82 o 
   8  10   0       36.83       47.03      2.10 o 
   1  11   0      135.25      139.31      2.99 o 
   2  11   0      232.60      233.53     22.93 o 
   3  11   0       82.42       89.75      2.57 o 
   4  11   0       92.86       93.78      2.68 o 
   5  11   0       74.61       73.65      2.53 o 
   6  11   0      122.85      117.77      3.46 o 
   7  11   0       39.42       38.64      2.17 o 
   8  11   0       52.24       56.30      2.06 o 
   0  12   0      406.76      383.48      7.95 o 
   1  12   0       24.09       32.06      3.77 o 
   2  12   0       56.23       56.79      2.74 o 
   3  12   0      152.19      183.83      5.10 o 
   4  12   0       57.56       52.48      2.37 o 
   5  12   0      169.02      184.61      5.06 o 
   6  12   0       29.70       24.50      1.94 o 
   7  12   0      254.20      267.13      5.78 o 
   1  13   0       11.19       12.75      1.26 o 
   2  13   0       27.21       27.71      1.47 o 
   3  13   0       12.67       16.92      2.06 o 
   4  13   0        3.24        7.88      1.67 o 
   5  13   0        0.10        2.21      2.44 o 
   6  13   0       37.32       36.35      1.98 o 
   0  14   0      176.91      186.93      5.18 o 
   1  14   0        0.33        2.46      1.34 o 
   2  14   0      690.97      624.81     53.25 o 
   3  14   0      100.80      121.49      3.69 o 
   4  14   0        3.59        6.40      1.55 o 
   5  14   0       80.54       84.72      2.45 o 
   6  14   0       48.40       45.97      1.83 o 
   1  15   0      224.02      202.85     15.91 o 
   2  15   0      236.75      203.83     10.01 o 
   3  15   0        2.05        3.45      1.63 o 
   4  15   0       45.56       36.24      1.94 o 
   5  15   0        2.01        1.71      2.06 o 
   0  16   0        7.01        5.98      1.59 o 
   1  16   0      125.14       97.04      7.28 o 
   2  16   0      282.96      233.60     15.79 o 
   3  16   0       30.76       30.29      1.67 o 
 -10   1   1        1.59        4.50      1.63 o 
  -9   1   1       96.11       79.98      2.72 o 
  -8   1   1        1.68        0.47      1.51 o 
  -7   1   1       20.94       26.67      1.71 o 
  -6   1   1      749.31      757.34      9.60 o 
  -5   1   1      469.03      405.69      6.09 o 
  -4   1   1     1010.18      865.79      7.90 o 
  -3   1   1      200.92      171.96      3.70 o 
  -2   1   1     2344.35     2138.77      8.02 o 
  -1   1   1      282.81      308.54     11.14 o 
   0   1   1      894.52      820.00     68.41 o 
   1   1   1     4793.60     4926.85    221.04 o 
   2   1   1     2477.84     2406.93     44.30 o 
   3   1   1     1086.93     1003.93     18.71 o 
   4   1   1      927.64      864.91      7.88 o 
   5   1   1      335.29      455.80      6.34 o 
   6   1   1     1215.21     1152.86     11.95 o 
   7   1   1      324.35      330.68      7.11 o 
   8   1   1        7.39        4.50      1.63 o 
   9   1   1       88.75      101.31      3.15 o 
  10   1   1      120.96       94.41      3.00 o 
 -10   2   1       12.32        9.74      1.67 o 
  -9   2   1       29.05       30.59      2.10 o 
  -8   2   1        0.15        4.50      1.67 o 
  -7   2   1        0.38        5.66      1.36 o 
  -6   2   1       83.02       58.51      1.94 o 
  -5   2   1      602.97      600.50      7.53 o 
  -4   2   1      438.11      416.64      5.39 o 
  -3   2   1       78.67       62.00      1.71 o 
  -2   2   1    41196.13    44214.28    728.91 o 
  -1   2   1     4749.31     4565.54    105.23 o 
   0   2   1     1404.22     1170.88     73.59 o 
   1   2   1       33.22       29.92      0.99 o 
   2   2   1       18.03       32.10      8.14 o 
   3   2   1      141.89      134.27      2.69 o 
   4   2   1       86.79       90.50      2.68 o 
   5   2   1       42.01       40.09      1.44 o 
   6   2   1      284.36      289.05      6.06 o 
   7   2   1      159.02      162.30      4.59 o 
   8   2   1       95.83       97.40      2.99 o 
   9   2   1       18.63       21.93      2.10 o 
  10   2   1        6.30        5.39      1.47 o 
 -10   3   1       74.38       53.14      2.22 o 
  -9   3   1       37.68       25.67      2.06 o 
  -8   3   1      746.28      779.50     11.63 o 
  -7   3   1       20.51       19.29      1.67 o 
  -6   3   1      129.17      113.34      3.50 o 
  -5   3   1     1041.32     1047.87     10.37 o 
  -4   3   1      413.69      398.71      5.54 o 
  -3   3   1     3917.56     3819.32     19.11 o 
  -2   3   1    12191.21    12272.38    398.73 o 
  -1   3   1    13381.06    12448.58    532.86 o 
   0   3   1       42.90       41.31      1.13 o 
   1   3   1      689.08      632.19     18.84 o 
   2   3   1     5369.09     5137.85    115.92 o 
   3   3   1     4752.34     4651.88     22.13 o 
   4   3   1      114.08      112.37      2.96 o 
   5   3   1      788.86      817.95      9.11 o 
   6   3   1      382.15      410.65      7.32 o 
   7   3   1       80.57       77.62      2.49 o 
   8   3   1      138.09      146.76      4.67 o 
   9   3   1      492.07      492.62      9.02 o 
  10   3   1       50.13       42.50      1.98 o 
 -10   4   1      341.61      343.24      6.62 o 
  -9   4   1      113.34      105.96      3.35 o 
  -8   4   1       25.33       27.72      2.10 o 
  -7   4   1      227.01      208.67      6.01 o 
  -6   4   1       46.51       45.37      1.90 o 
  -5   4   1        3.91        4.07      0.93 o 
  -4   4   1     2380.03     2842.53     17.53 o 
  -3   4   1      337.50      345.57      4.75 o 
  -2   4   1     1310.49     1099.03     61.30 o 
  -1   4   1      325.17      318.62     11.28 o 
   0   4   1     8276.49     7958.30    295.08 o 
   1   4   1     8854.88     8476.16    302.22 o 
   2   4   1       55.66       59.49      1.17 o 
   3   4   1      311.25      223.55      3.80 o 
   4   4   1      965.42      981.49      9.29 o 
   5   4   1     1126.07     1104.93     11.14 o 
   6   4   1      232.95      261.24      5.89 o 
   7   4   1       60.77       59.60      2.29 o 
   8   4   1      172.68      158.75      4.99 o 
   9   4   1       36.89       33.90      2.14 o 
  10   4   1       15.77       15.33      1.59 o 
 -10   5   1        5.43        6.87      1.44 o 
  -9   5   1       43.06       53.52      2.41 o 
  -8   5   1       27.84       28.19      1.94 o 
  -7   5   1       34.71       39.14      2.06 o 
  -6   5   1     1255.14     1308.58     13.93 o 
  -5   5   1       47.49       52.87      1.86 o 
  -4   5   1      859.05      751.36      8.46 o 
  -3   5   1     1694.68     1626.42     11.92 o 
  -2   5   1     1235.52     1126.29     79.68 o 
  -1   5   1     3760.90     3437.79    124.57 o 
   0   5   1     2250.14     2106.17      8.51 o 
   1   5   1     2191.74     1939.85     39.12 o 
   2   5   1      297.08      227.57      2.63 o 
   3   5   1      166.38      163.30      3.51 o 
   4   5   1     2218.55     2297.75     16.04 o 
   5   5   1      299.62      306.95      6.02 o 
   6   5   1      562.92      557.12      9.12 o 
   7   5   1     2226.07     2354.86     20.83 o 
   8   5   1       10.45       14.32      1.63 o 
   9   5   1       46.25       42.69      2.14 o 
  10   5   1       14.28       10.44      1.44 o 
 -10   6   1       88.84       75.04      2.22 o 
  -9   6   1      213.64      182.24      5.42 o 
  -8   6   1       18.05       20.11      1.90 o 
  -7   6   1       79.17       75.99      2.53 o 
  -6   6   1      354.07      358.58      7.47 o 
  -5   6   1     2266.28     2457.80     18.89 o 
  -4   6   1      703.92      757.97      8.93 o 
  -3   6   1      181.36      204.10      4.21 o 
  -2   6   1     6334.98     6148.39    458.93 o 
  -1   6   1     4661.98     4566.68     71.65 o 
   0   6   1      249.92      215.96      4.34 o 
   1   6   1       57.08       58.65      1.22 o 
   2   6   1       22.10       30.77      2.10 o 
   3   6   1      546.99      511.63      6.66 o 
   4   6   1       85.91       95.90      2.88 o 
   5   6   1      957.28      971.23     11.23 o 
   6   6   1     2450.06     2672.48     21.60 o 
   7   6   1      167.84      164.50      4.95 o 
   8   6   1       78.60       68.02      2.49 o 
   9   6   1      138.76      143.10      4.24 o 
  10   6   1        0.06        0.97      1.71 o 
  -9   7   1        0.00       -1.71      2.33 o 
  -8   7   1       41.17       51.07      2.52 o 
  -7   7   1      164.39      175.50      5.14 o 
  -6   7   1       14.65       12.38      1.55 o 
  -5   7   1      906.34     1010.89     12.00 o 
  -4   7   1      155.56      161.96      4.64 o 
  -3   7   1      680.92      613.48      7.82 o 
  -2   7   1     1912.51     1641.64    100.20 o 
  -1   7   1      543.78      565.12     12.28 o 
   0   7   1     1475.40     1374.75      7.65 o 
   1   7   1       31.85       38.13      0.88 o 
   2   7   1      311.13      321.46     23.78 o 
   3   7   1      453.71      437.63      6.64 o 
   4   7   1       47.16       66.85      2.10 o 
   5   7   1      266.09      249.71      6.13 o 
   6   7   1      956.00      992.95     12.80 o 
   7   7   1      113.40      110.54      3.19 o 
   8   7   1        2.24        2.10      2.64 o 
   9   7   1       28.33       27.45      1.79 o 
  -9   8   1      128.72      114.69      3.50 o 
  -8   8   1      234.95      214.17      5.97 o 
  -7   8   1      665.50      683.75     10.87 o 
  -6   8   1        8.15       13.35      1.79 o 
  -5   8   1      275.66      291.18      6.79 o 
  -4   8   1       18.56       18.75      1.51 o 
  -3   8   1        2.44        0.93      1.94 o 
  -2   8   1      281.06      290.95     14.01 o 
  -1   8   1     1529.41     1679.53     12.14 o 
   0   8   1      266.98      265.32     16.14 o 
   1   8   1     1237.58     1083.71     56.93 o 
   2   8   1      259.92      201.20     14.44 o 
   3   8   1      305.43      265.71      5.47 o 
   4   8   1      671.45      733.44      9.85 o 
   5   8   1       63.02       60.03      2.29 o 
   6   8   1       34.49       34.71      2.10 o 
   7   8   1       24.87       23.76      1.94 o 
   8   8   1      211.51      187.66      5.54 o 
   9   8   1       35.38       32.70      1.75 o 
  -9   9   1      102.92      107.41      3.27 o 
  -8   9   1      101.29      112.87      3.46 o 
  -7   9   1      120.70      128.46      3.70 o 
  -6   9   1       82.12       98.85      3.03 o 
  -5   9   1       60.75       52.84      2.18 o 
  -4   9   1      156.02      170.08      4.59 o 
  -3   9   1       73.53       95.38      2.84 o 
  -2   9   1       92.04       85.46      5.11 o 
  -1   9   1       29.47       39.14      1.20 o 
   0   9   1      308.35      242.39      4.03 o 
   1   9   1      380.07      369.15     16.53 o 
   2   9   1      159.39      150.90      7.56 o 
   3   9   1       27.30       29.93      1.63 o 
   4   9   1        9.22       10.52      1.71 o 
   5   9   1       31.35       28.58      2.17 o 
   6   9   1        0.15        4.81      1.67 o 
   7   9   1       75.10       75.24      2.68 o 
   8   9   1        4.26        6.40      1.47 o 
   9   9   1       85.00       88.53      2.80 o 
  -8  10   1        8.49        6.44      1.55 o 
  -7  10   1      218.50      206.48      5.85 o 
  -6  10   1       41.67       34.64      2.06 o 
  -5  10   1        7.35        9.86      1.63 o 
  -4  10   1        0.97        4.58      1.55 o 
  -3  10   1       99.52      101.34      3.03 o 
  -2  10   1        2.43        3.85      2.35 o 
  -1  10   1      154.28      142.24      2.77 o 
   0  10   1      809.80      814.23      7.28 o 
   1  10   1      166.41      165.41      6.02 o 
   2  10   1      794.13      849.13     67.66 o 
   3  10   1      631.03      628.66      9.68 o 
   4  10   1       58.87       69.19      2.45 o 
   5  10   1      161.43      177.48      5.10 o 
   6  10   1       19.15       22.67      2.06 o 
   7  10   1      122.73      151.94      4.40 o 
   8  10   1       16.36       17.00      1.55 o 
  -8  11   1      411.84      390.85      6.52 o 
  -7  11   1       16.87        8.07      1.67 o 
  -6  11   1      150.58      160.09      4.83 o 
  -5  11   1       31.45       33.27      2.10 o 
  -4  11   1       19.27       21.50      1.94 o 
  -3  11   1       60.26       58.98      2.29 o 
  -2  11   1       98.02      114.32      6.75 o 
  -1  11   1      632.24      612.79     15.66 o 
   0  11   1        0.95        1.70      1.57 o 
   1  11   1      266.09      247.10     10.44 o 
   2  11   1     1453.22     1475.90    105.57 o 
   3  11   1      164.02      192.10      5.06 o 
   4  11   1      350.98      323.59      7.66 o 
   5  11   1      306.51      322.19      7.62 o 
   6  11   1       31.71       35.60      2.33 o 
   7  11   1       10.49        8.73      1.67 o 
   8  11   1        4.08       10.40      1.40 o 
  -7  12   1        0.10       -0.74      2.44 o 
  -6  12   1       42.09       52.35      2.29 o 
  -5  12   1       15.82       20.14      1.94 o 
  -4  12   1      292.88      271.60      6.99 o 
  -3  12   1      479.32      476.46      9.06 o 
  -2  12   1       61.48       77.46      5.05 o 
  -1  12   1      590.14      590.45     10.83 o 
   0  12   1       12.89       13.04      2.15 o 
   1  12   1       58.99       60.49      1.74 o 
   2  12   1      602.02      628.11     54.00 o 
   3  12   1       64.19       63.06      2.56 o 
   4  12   1      366.89      392.35      8.37 o 
   5  12   1        3.65        3.18      1.78 o 
   6  12   1       90.46       82.59      2.64 o 
   7  12   1      183.69      197.91      5.11 o 
  -6  13   1      204.37      191.74      5.11 o 
  -5  13   1       40.10       36.62      2.06 o 
  -4  13   1      361.64      383.82      7.86 o 
  -3  13   1     1582.81     1685.26     17.30 o 
  -2  13   1      375.96      349.09     25.19 o 
  -1  13   1       64.07       69.61      1.79 o 
   0  13   1      256.06      287.33      5.08 o 
   1  13   1       30.92       41.41      1.53 o 
   2  13   1       78.76       87.48      7.07 o 
   3  13   1      192.92      191.56      5.26 o 
   4  13   1      918.27      971.93     12.59 o 
   5  13   1      199.46      223.18      6.08 o 
   6  13   1       14.56        8.46      1.75 o 
  -6  14   1        0.24       -0.23      2.02 o 
  -5  14   1      225.29      232.08      5.58 o 
  -4  14   1       41.13       50.84      2.21 o 
  -3  14   1      241.61      249.07      6.44 o 
  -2  14   1       24.79       28.09      4.76 o 
  -1  14   1        8.01       12.21      1.21 o 
   0  14   1      330.86      348.51     11.30 o 
   1  14   1      131.80      123.60      6.79 o 
   2  14   1        3.09        1.61      1.78 o 
   3  14   1        9.74       17.31      1.94 o 
   4  14   1       19.82       17.04      1.86 o 
   5  14   1      677.50      697.76      9.36 o 
   6  14   1      354.53      368.83      6.04 o 
  -5  15   1      201.14      180.98      4.41 o 
  -4  15   1        4.55       -0.19      1.36 o 
  -3  15   1      101.97       93.39      2.76 o 
  -2  15   1        3.41        2.58      1.15 o 
  -1  15   1      431.61      442.89     17.26 o 
   0  15   1       95.31       97.62      3.36 o 
   1  15   1       76.12       70.14      2.84 o 
   2  15   1      395.23      397.81     26.28 o 
   3  15   1        2.19        1.16      2.13 o 
   4  15   1      140.75      120.34      3.54 o 
   5  15   1       89.82       73.49      2.30 o 
  -3  16   1        4.50        5.39      1.32 o 
  -2  16   1        0.22       -0.99      1.75 o 
  -1  16   1      194.47      193.33      3.58 o 
   0  16   1      264.76      247.86     12.46 o 
   1  16   1       69.85       69.23      1.62 o 
   2  16   1        8.25        9.85      1.07 o 
   3  16   1       61.93       60.64      1.94 o 
 -10   0   2        6.41       -0.81      2.41 o 
  -9   0   2      601.28      604.55     10.11 o 
  -8   0   2       91.85       94.28      2.88 o 
  -7   0   2     1224.42     1139.02     13.48 o 
  -6   0   2      940.73      895.97     10.68 o 
  -5   0   2      404.38      380.58      6.04 o 
  -4   0   2      155.13      158.90      3.59 o 
  -3   0   2     8024.19     7277.69    616.81 o 
  -2   0   2     1833.74     1803.07    146.44 o 
  -1   0   2     2486.50     1710.83    380.90 o 
   0   0   2      658.21      827.60     25.81 o 
   1   0   2    29911.55    34138.42   1845.41 o 
   2   0   2       34.85       56.69      1.18 o 
   3   0   2      526.00      473.04      3.58 o 
   4   0   2        5.21        7.41      0.81 o 
   5   0   2     1618.48     1563.04     12.96 o 
   6   0   2     2354.74     2507.79     19.14 o 
   7   0   2      153.47      144.37      4.24 o 
   8   0   2       43.08       40.20      2.10 o 
   9   0   2      415.31      407.09      8.30 o 
  10   0   2       14.69       16.30      1.75 o 
 -10   1   2       46.27       44.32      1.94 o 
  -9   1   2        8.12        2.64      2.79 o 
  -8   1   2      122.96      128.35      3.93 o 
  -7   1   2        7.26        6.95      1.51 o 
  -6   1   2       55.53       55.71      1.98 o 
  -5   1   2     1291.09     1188.04     11.08 o 
  -4   1   2     1484.03     1392.90     10.76 o 
  -3   1   2     1327.89     1208.91     19.61 o 
  -2   1   2     1378.10     1268.83      5.65 o 
  -1   1   2     9299.87     4889.75   2425.84 o 
   0   1   2       42.09       47.90      0.94 o 
   1   1   2      560.07      602.85     23.26 o 
   2   1   2     3519.76     3575.90     71.79 o 
   3   1   2      123.66      146.31      3.45 o 
   4   1   2      682.01      684.80      7.17 o 
   5   1   2      356.83      366.22      5.99 o 
   6   1   2       41.09       52.59      1.90 o 
   7   1   2       45.86       48.55      2.06 o 
   8   1   2       47.20       46.41      2.25 o 
   9   1   2        6.69        7.10      1.94 o 
  10   1   2       24.06       22.36      1.82 o 
 -10   2   2       34.96       25.98      1.90 o 
  -9   2   2       73.51       63.19      2.49 o 
  -8   2   2        0.60        5.74      1.51 o 
  -7   2   2      565.55      551.38      9.23 o 
  -6   2   2       48.37       60.21      1.94 o 
  -5   2   2      106.73       88.17      2.57 o 
  -4   2   2       61.32       59.05      1.79 o 
  -3   2   2     2753.01     2635.01     14.70 o 
  -2   2   2     3137.08     3208.43     37.27 o 
  -1   2   2    22904.28    20630.94   2346.18 o 
   0   2   2      607.57      553.54     33.22 o 
   1   2   2     2896.93     2874.08    159.61 o 
   2   2   2      133.63      116.50      1.64 o 
   3   2   2       60.89       71.51      2.18 o 
   4   2   2     2054.51     2155.33     14.21 o 
   5   2   2      215.16      187.98      4.45 o 
   6   2   2       30.25       25.20      1.48 o 
   7   2   2      544.40      519.07      9.11 o 
   8   2   2        0.11        0.47      2.41 o 
   9   2   2      752.84      760.40     11.32 o 
  10   2   2        2.84        6.83      1.47 o 
 -10   3   2       31.03       30.60      1.90 o 
  -9   3   2       30.20       23.45      2.02 o 
  -8   3   2      119.86      114.80      3.31 o 
  -7   3   2        6.61        7.02      1.55 o 
  -6   3   2       10.88       12.11      1.40 o 
  -5   3   2      147.53      160.94      4.36 o 
  -4   3   2      121.01      101.28      2.73 o 
  -3   3   2    12228.01    14145.95    122.91 o 
  -2   3   2     4472.46     4156.18    170.99 o 
  -1   3   2     5723.06     5269.74    346.32 o 
   0   3   2      435.85      307.95     14.24 o 
   1   3   2      727.04      708.86     29.65 o 
   2   3   2     1247.47     1360.15     27.33 o 
   3   3   2      573.05      676.36      6.65 o 
   4   3   2      514.74      508.99      6.42 o 
   5   3   2      211.68      219.30      4.80 o 
   6   3   2       15.95       19.41      1.55 o 
   7   3   2      489.19      526.20      9.14 o 
   8   3   2      130.15      136.54      4.09 o 
   9   3   2        0.23       -1.86      2.79 o 
  10   3   2       39.80       39.97      1.90 o 
 -10   4   2        3.85        2.33      1.32 o 
  -9   4   2       72.20       68.75      2.60 o 
  -8   4   2       21.37       23.25      1.94 o 
  -7   4   2      760.93      727.63     11.01 o 
  -6   4   2      152.88      156.69      4.21 o 
  -5   4   2      498.34      503.64      7.54 o 
  -4   4   2      728.75      696.50      7.96 o 
  -3   4   2      308.49      225.65      4.19 o 
  -2   4   2      530.54      565.18     22.51 o 
  -1   4   2       82.96       63.38     11.33 o 
   0   4   2      224.68      167.11      5.05 o 
   1   4   2     5909.28     5630.88    314.81 o 
   2   4   2      254.13      247.28      2.69 o 
   3   4   2      227.70      209.19      3.83 o 
   4   4   2       33.79       26.25      1.17 o 
   5   4   2       80.43       96.42      2.92 o 
   6   4   2       15.65       14.79      1.47 o 
   7   4   2      200.32      201.02      5.96 o 
   8   4   2       54.18       39.89      2.10 o 
   9   4   2       75.09       75.21      2.57 o 
  10   4   2        1.91        5.01      1.32 o 
 -10   5   2       41.50       37.56      1.75 o 
  -9   5   2       39.20       34.29      2.10 o 
  -8   5   2        8.87       17.31      1.94 o 
  -7   5   2        3.99        5.16      1.47 o 
  -6   5   2      169.91      174.19      4.60 o 
  -5   5   2      328.85      333.41      6.38 o 
  -4   5   2      434.37      474.44      6.95 o 
  -3   5   2    14510.88    17082.37    152.69 o 
  -2   5   2      845.14      839.34     59.54 o 
  -1   5   2       53.96       58.96      1.24 o 
   0   5   2      233.92      174.43      2.24 o 
   1   5   2     2199.26     2191.74      9.25 o 
   2   5   2       41.94       79.51      1.51 o 
   3   5   2     1265.83     1310.90     10.71 o 
   4   5   2       19.02       27.29      1.24 o 
   5   5   2      246.79      222.78      5.35 o 
   6   5   2      114.40      130.67      4.20 o 
   7   5   2     1659.51     1698.36     17.33 o 
   8   5   2       18.96       17.86      1.79 o 
   9   5   2        2.50       -1.36      2.33 o 
  10   5   2       80.87       71.05      2.22 o 
 -10   6   2       41.21       32.55      1.59 o 
  -9   6   2       84.33       73.17      2.49 o 
  -8   6   2        3.46        0.27      2.72 o 
  -7   6   2       41.78       31.57      1.94 o 
  -6   6   2        0.72        3.84      1.51 o 
  -5   6   2      356.41      375.68      7.20 o 
  -4   6   2     1082.49     1090.69     11.20 o 
  -3   6   2      113.32      105.60      2.84 o 
  -2   6   2        2.29        2.05      0.77 o 
  -1   6   2     1124.73     1224.96     23.29 o 
   0   6   2     1003.60      932.54      5.81 o 
   1   6   2     1366.52     1239.74     31.40 o 
   2   6   2       11.49       18.87      0.75 o 
   3   6   2      453.83      469.92      6.52 o 
   4   6   2       25.92       31.02      1.48 o 
   5   6   2      226.43      237.76      5.81 o 
   6   6   2      153.99      168.04      4.71 o 
   7   6   2        0.88        1.78      1.67 o 
   8   6   2       39.18       36.31      2.02 o 
   9   6   2        0.13       -1.78      2.25 o 
  -9   7   2       10.82        6.91      1.51 o 
  -8   7   2      295.68      315.72      7.27 o 
  -7   7   2      431.83      460.85      8.97 o 
  -6   7   2       69.73       70.53      2.45 o 
  -5   7   2     1420.95     1479.60     14.90 o 
  -4   7   2       95.79       94.66      2.64 o 
  -3   7   2       10.72       12.77      1.13 o 
  -2   7   2      564.93      537.30     33.50 o 
  -1   7   2      992.44      975.23     14.67 o 
   0   7   2       11.52       11.06      0.66 o 
   1   7   2      159.88      162.99     19.69 o 
   2   7   2     1067.90      937.31     32.89 o 
   3   7   2     6137.78     6659.02     34.27 o 
   4   7   2        0.79        1.44      2.10 o 
   5   7   2     4022.74     4326.52     28.36 o 
   6   7   2       10.79       20.03      1.90 o 
   7   7   2       88.32      103.14      3.15 o 
   8   7   2        6.55        9.35      1.63 o 
   9   7   2        0.11        1.40      1.40 o 
  -9   8   2       57.87       53.59      2.02 o 
  -8   8   2        0.05        1.13      2.37 o 
  -7   8   2      311.43      317.03      7.54 o 
  -6   8   2      420.01      471.16      9.05 o 
  -5   8   2        4.79        4.42      1.40 o 
  -4   8   2      118.42      142.71      4.05 o 
  -3   8   2        8.35       14.90      1.40 o 
  -2   8   2        9.62       11.84      1.16 o 
  -1   8   2      161.96      142.49      2.70 o 
   0   8   2      119.10      133.24      2.64 o 
   1   8   2      196.10      223.32     18.86 o 
   2   8   2       20.03        5.24      1.16 o 
   3   8   2      373.28      333.03      6.42 o 
   4   8   2     2412.64     2433.29     19.66 o 
   5   8   2      426.48      460.79      8.81 o 
   6   8   2      116.86      131.95      3.89 o 
   7   8   2      123.60      131.15      3.97 o 
   8   8   2        0.73        0.12      2.25 o 
   9   8   2       26.17       20.62      1.63 o 
  -9   9   2       21.15       19.99      1.55 o 
  -8   9   2        1.05        1.01      2.33 o 
  -7   9   2       99.54      110.71      3.19 o 
  -6   9   2        9.60       15.17      1.82 o 
  -5   9   2      468.96      436.52      8.70 o 
  -4   9   2      720.99      780.15     10.96 o 
  -3   9   2     2010.28     2126.60     17.99 o 
  -2   9   2       89.93       87.36      3.27 o 
  -1   9   2       12.96       10.28      1.65 o 
   0   9   2       92.02       92.51      3.69 o 
   1   9   2     1289.74     1356.65     70.20 o 
   2   9   2       80.77       80.07      7.79 o 
   3   9   2      613.53      674.90      9.68 o 
   4   9   2     1027.04     1077.55     13.14 o 
   5   9   2     2355.72     2556.66     21.86 o 
   6   9   2       25.17       41.03      2.10 o 
   7   9   2       87.27       92.88      2.92 o 
   8   9   2      116.57      138.13      3.97 o 
   9   9   2       20.33       20.15      1.40 o 
  -8  10   2       73.43       82.30      2.41 o 
  -7  10   2      100.72       98.16      2.76 o 
  -6  10   2       37.78       33.63      2.02 o 
  -5  10   2      821.18      853.58     12.20 o 
  -4  10   2      854.78      929.70     12.41 o 
  -3  10   2       23.60       16.81      1.63 o 
  -2  10   2       59.23       67.99      4.66 o 
  -1  10   2     1446.47     1389.64     43.76 o 
   0  10   2      447.78      530.49     94.18 o 
   1  10   2       11.80       11.88      1.11 o 
   2  10   2      309.53      312.53     17.41 o 
   3  10   2      159.26      182.00      5.06 o 
   4  10   2       12.36       17.43      1.90 o 
   5  10   2        0.65        1.20      2.56 o 
   6  10   2      676.72      736.48     11.03 o 
   7  10   2      203.62      206.34      5.77 o 
   8  10   2        7.55        5.59      1.47 o 
  -8  11   2       70.86       67.77      2.06 o 
  -7  11   2       62.15       78.65      2.49 o 
  -6  11   2        8.19        2.02      2.56 o 
  -5  11   2      620.12      664.45     10.74 o 
  -4  11   2      262.57      248.04      6.79 o 
  -3  11   2      135.11      141.73      3.97 o 
  -2  11   2       53.71       47.55      1.98 o 
  -1  11   2       69.66       72.15      1.73 o 
   0  11   2        2.11        2.19      2.43 o 
   1  11   2       55.35       53.39      3.30 o 
   2  11   2      830.13      849.55     92.45 o 
   3  11   2     1215.48     1383.16     15.46 o 
   4  11   2       76.02       81.81      2.72 o 
   5  11   2       75.13       69.41      2.49 o 
   6  11   2      102.36      102.13      3.07 o 
   7  11   2       14.83       20.18      1.82 o 
   8  11   2        7.94        9.24      1.20 o 
  -7  12   2      223.30      220.47      5.11 o 
  -6  12   2      179.83      204.70      5.57 o 
  -5  12   2       94.48       86.83      2.88 o 
  -4  12   2       77.33      101.05      3.07 o 
  -3  12   2      125.40      123.41      3.74 o 
  -2  12   2       44.11       41.38      3.94 o 
  -1  12   2       13.76       19.54      2.50 o 
   0  12   2       45.17       52.33      1.59 o 
   1  12   2     1047.48     1078.11     72.04 o 
   2  12   2        2.16        5.88      2.99 o 
   3  12   2      267.61      275.54      7.22 o 
   4  12   2      724.79      831.42     11.90 o 
   5  12   2       79.32      108.99      3.11 o 
   6  12   2       95.58      103.09      2.99 o 
   7  12   2       74.77       64.77      2.14 o 
  -6  13   2        6.80        8.62      1.59 o 
  -5  13   2        0.40        4.66      1.51 o 
  -4  13   2        4.28        5.24      1.75 o 
  -3  13   2       35.91       48.62      2.29 o 
  -2  13   2       69.17       61.65      1.72 o 
  -1  13   2        0.15        0.45      1.27 o 
   0  13   2       18.52       16.20      1.47 o 
   1  13   2      134.81      132.67      4.40 o 
   2  13   2       19.45       27.06      5.43 o 
   3  13   2       27.08       44.10      2.45 o 
   4  13   2        2.47        5.47      2.02 o 
   5  13   2       47.31       46.65      2.33 o 
   6  13   2       78.28       70.84      2.22 o 
  -5  14   2       21.76       16.89      1.67 o 
  -4  14   2        9.17       21.50      1.79 o 
  -3  14   2        5.06        5.70      1.63 o 
  -2  14   2      185.72      181.28      5.07 o 
  -1  14   2      293.24      258.54      4.68 o 
   0  14   2      115.30      113.41      3.23 o 
   1  14   2      205.60      190.56     15.44 o 
   2  14   2        1.01        1.02      1.47 o 
   3  14   2      514.88      495.15      8.68 o 
   4  14   2      309.80      332.04      6.88 o 
   5  14   2       39.32       37.71      2.02 o 
  -4  15   2       43.63       39.31      1.90 o 
  -3  15   2        9.07       14.05      1.51 o 
  -2  15   2        0.15        6.39      2.79 o 
  -1  15   2       94.12       94.86      2.01 o 
   0  15   2       57.99       60.85      1.70 o 
   1  15   2       55.08       51.24      3.55 o 
   2  15   2      127.93      130.14      6.40 o 
   3  15   2      150.30      138.26      3.97 o 
   4  15   2        5.15        7.68      1.55 o 
  -3  16   2       37.52       23.03      1.51 o 
  -2  16   2      202.49      192.79     17.30 o 
  -1  16   2      391.60      344.24      4.49 o 
   0  16   2       45.03       33.10      1.35 o 
   1  16   2       29.90       23.10      1.18 o 
   2  16   2       11.30       10.05      1.22 o 
   3  16   2       20.04       18.91      1.51 o 
 -10   1   3        2.54        0.78      1.98 o 
  -9   1   3       18.63       25.31      2.02 o 
  -8   1   3       74.93       68.79      2.56 o 
  -7   1   3      751.71      799.69     11.32 o 
  -6   1   3      161.21      149.88      4.28 o 
  -5   1   3     4839.75     4999.13     27.99 o 
  -4   1   3     2062.13     2110.77     14.52 o 
  -3   1   3     3198.47     2836.74    187.14 o 
  -2   1   3     1954.06     1570.22    401.74 o 
  -1   1   3        5.06        5.47      0.81 o 
   0   1   3      156.52      145.69      2.66 o 
   1   1   3      176.24      153.14      4.13 o 
   2   1   3     3117.59     3321.55     73.64 o 
   3   1   3     3033.42     3362.09     12.68 o 
   4   1   3      574.00      590.65      7.02 o 
   5   1   3     1425.93     1489.69     13.07 o 
   6   1   3       57.59       54.04      1.90 o 
   7   1   3      137.76      139.02      4.28 o 
   8   1   3      303.60      291.93      7.42 o 
   9   1   3      116.80      109.59      3.35 o 
  10   1   3        3.87        3.18      1.59 o 
 -10   2   3        1.79        0.08      2.21 o 
  -9   2   3        0.68        0.78      2.52 o 
  -8   2   3       25.42       25.27      1.82 o 
  -7   2   3        5.12        2.41      1.55 o 
  -6   2   3      112.73      108.19      3.38 o 
  -5   2   3      172.62      201.37      4.83 o 
  -4   2   3      765.25      757.61      8.21 o 
  -3   2   3     1895.24     1837.69     63.54 o 
  -2   2   3      692.34      639.55     53.39 o 
  -1   2   3     6419.95     5043.65   1049.37 o 
   0   2   3     2465.19     2376.50     92.56 o 
   1   2   3       12.51       15.18      0.78 o 
   2   2   3      107.61      146.14      2.02 o 
   3   2   3       12.71       18.20      0.93 o 
   4   2   3     4111.20     4791.34     25.31 o 
   5   2   3      188.06      175.52      4.48 o 
   6   2   3      133.99      146.27      4.01 o 
   7   2   3      238.88      224.95      6.20 o 
   8   2   3        1.06        3.30      1.67 o 
   9   2   3      116.05      108.89      3.31 o 
  10   2   3      121.33      119.73      3.62 o 
 -10   3   3        6.95        3.22      1.32 o 
  -9   3   3        3.39        2.17      1.55 o 
  -8   3   3      160.47      144.96      4.21 o 
  -7   3   3      604.46      640.45     10.30 o 
  -6   3   3       19.70       19.56      1.63 o 
  -5   3   3     4502.96     4805.52     27.92 o 
  -4   3   3     5502.63     6004.45     30.31 o 
  -3   3   3      324.92      344.20      5.06 o 
  -2   3   3      700.22      637.89     46.79 o 
  -1   3   3       32.33       19.92      2.06 o 
   0   3   3      760.89      652.44     33.67 o 
   1   3   3     1064.12     1040.38     21.62 o 
   2   3   3      143.41      150.68      5.60 o 
   3   3   3     3802.17     4005.31     21.16 o 
   4   3   3     1840.35     1851.97     13.94 o 
   5   3   3      669.09      607.21      8.29 o 
   6   3   3      435.07      429.32      7.76 o 
   7   3   3       24.80       23.45      1.90 o 
   8   3   3        8.18        8.23      1.63 o 
   9   3   3        2.22       -2.56      2.56 o 
  10   3   3        6.50        8.46      1.44 o 
 -10   4   3       20.64       19.72      1.55 o 
  -9   4   3      178.36      206.66      5.81 o 
  -8   4   3       70.20       66.53      2.37 o 
  -7   4   3       72.83       60.59      2.37 o 
  -6   4   3      867.83      885.77     11.40 o 
  -5   4   3      836.28      863.81     10.30 o 
  -4   4   3     2153.68     2220.11     16.08 o 
  -3   4   3     4164.29     4377.86     23.19 o 
  -2   4   3        6.22        3.97      0.52 o 
  -1   4   3       51.47       48.15      5.35 o 
   0   4   3       78.41       81.59      1.57 o 
   1   4   3     1197.09     1149.64     39.26 o 
   2   4   3       14.57        5.68      0.59 o 
   3   4   3      779.46      754.83      7.90 o 
   4   4   3      234.28      178.75      4.22 o 
   5   4   3     1018.38     1049.29     11.41 o 
   6   4   3      266.31      266.74      6.32 o 
   7   4   3      491.15      483.71      8.98 o 
   8   4   3       19.31       23.76      1.90 o 
   9   4   3       26.23       26.28      1.82 o 
  10   4   3       21.95       22.21      1.59 o 
 -10   5   3       27.30       17.40      1.44 o 
  -9   5   3      105.44      116.54      3.23 o 
  -8   5   3        6.92       18.24      1.86 o 
  -7   5   3       24.91       17.39      1.79 o 
  -6   5   3       69.11       65.21      2.33 o 
  -5   5   3        3.92        3.10      1.40 o 
  -4   5   3      315.55      314.51      5.83 o 
  -3   5   3      293.58      275.47      5.01 o 
  -2   5   3       85.41       72.08      4.36 o 
  -1   5   3      401.92      408.21     11.17 o 
   0   5   3      233.70      228.40      4.24 o 
   1   5   3     7281.21     7479.95    279.56 o 
   2   5   3     4933.69     4834.99     67.32 o 
   3   5   3       43.24       40.87      1.44 o 
   4   5   3      385.88      407.47      6.58 o 
   5   5   3      268.90      265.34      5.97 o 
   6   5   3       72.58       70.96      2.33 o 
   7   5   3      158.74      170.11      4.98 o 
   8   5   3       71.18       69.56      2.45 o 
   9   5   3        8.81       10.25      1.59 o 
  10   5   3       48.95       43.44      1.83 o 
  -9   6   3      221.16      195.81      5.31 o 
  -8   6   3      369.84      359.66      7.82 o 
  -7   6   3      113.88      111.13      3.46 o 
  -6   6   3       15.28       21.54      1.86 o 
  -5   6   3      168.26      159.20      4.36 o 
  -4   6   3      327.56      312.18      6.14 o 
  -3   6   3       56.71       44.38      1.52 o 
  -2   6   3       58.81       58.99      5.38 o 
  -1   6   3     4255.81     4151.55     91.52 o 
   0   6   3     2352.22     2019.57     23.06 o 
   1   6   3       99.43       82.70      2.16 o 
   2   6   3      224.59      188.80      2.94 o 
   3   6   3      143.39      150.46      3.97 o 
   4   6   3        2.43        6.98      1.16 o 
   5   6   3       89.68       99.19      2.88 o 
   6   6   3      198.84      219.84      6.20 o 
   7   6   3      465.63      500.78      9.29 o 
   8   6   3        6.82       11.84      1.67 o 
   9   6   3      389.15      358.24      7.05 o 
  -9   7   3       19.41       18.09      1.67 o 
  -8   7   3       13.50       13.27      1.94 o 
  -7   7   3      203.49      183.68      5.22 o 
  -6   7   3       31.11       45.97      2.37 o 
  -5   7   3      263.04      275.22      6.60 o 
  -4   7   3      150.79      137.73      3.97 o 
  -3   7   3       31.41       29.51      1.51 o 
  -2   7   3     1203.32     1150.66     70.31 o 
  -1   7   3      838.85      760.52      6.02 o 
   0   7   3      189.57      144.83      4.21 o 
   1   7   3      104.59       94.57      1.94 o 
   2   7   3        2.71        4.98      3.38 o 
   3   7   3     2296.04     2538.72     18.53 o 
   4   7   3     1406.79     1489.85     14.43 o 
   5   7   3      984.01      987.45     12.26 o 
   6   7   3       55.53       63.48      2.53 o 
   7   7   3       84.13      100.44      2.84 o 
   8   7   3      231.89      250.16      6.36 o 
   9   7   3       16.13       19.02      1.67 o 
  -9   8   3       67.86       73.08      2.14 o 
  -8   8   3       56.05       51.48      2.25 o 
  -7   8   3      123.50      125.20      3.89 o 
  -6   8   3      200.22      201.56      5.46 o 
  -5   8   3        0.48        0.85      2.56 o 
  -4   8   3      102.27      100.65      2.96 o 
  -3   8   3      102.68       97.24      2.99 o 
  -2   8   3       77.85       72.51      4.28 o 
  -1   8   3      377.21      357.32      4.42 o 
   0   8   3      465.76      496.06      9.29 o 
   1   8   3      984.90      990.58     42.16 o 
   2   8   3      874.45      818.49     53.38 o 
   3   8   3       14.98       12.69      1.51 o 
   4   8   3      193.73      206.40      5.73 o 
   5   8   3      338.15      380.53      7.78 o 
   6   8   3       64.38       60.89      2.25 o 
   7   8   3      164.38      172.51      5.02 o 
   8   8   3        0.12       -1.86      2.44 o 
   9   8   3       76.20       66.41      2.02 o 
  -8   9   3       28.50       43.41      2.17 o 
  -7   9   3       15.99       17.62      2.02 o 
  -6   9   3      492.70      484.03      9.18 o 
  -5   9   3        1.90        2.37      2.68 o 
  -4   9   3       35.59       39.06      1.94 o 
  -3   9   3       68.34       91.79      2.56 o 
  -2   9   3      377.61      374.04     21.92 o 
  -1   9   3      678.89      701.30      7.61 o 
   0   9   3       70.27       65.52      1.44 o 
   1   9   3      222.06      211.11     11.45 o 
   2   9   3      323.95      290.70     21.80 o 
   3   9   3      864.94      876.23     11.44 o 
   4   9   3      479.38      461.97      8.78 o 
   5   9   3       99.60      108.61      3.42 o 
   6   9   3      114.27      116.93      3.58 o 
   7   9   3       27.96       43.33      2.25 o 
   8   9   3        6.03        7.37      1.63 o 
  -8  10   3       50.27       46.97      2.02 o 
  -7  10   3       21.03       15.45      1.90 o 
  -6  10   3       54.92       56.79      2.56 o 
  -5  10   3       14.25       12.15      1.79 o 
  -4  10   3        8.33       10.48      1.63 o 
  -3  10   3        0.79        1.40      2.41 o 
  -2  10   3       25.30       24.30      3.67 o 
  -1  10   3      494.33      524.79      6.16 o 
   0  10   3        5.05       13.31      5.98 o 
   1  10   3     1213.31     1263.05     87.41 o 
   2  10   3       41.66       53.51      6.66 o 
   3  10   3      395.15      411.43      8.26 o 
   4  10   3      784.10      863.26     12.20 o 
   5  10   3       37.31       38.79      2.10 o 
   6  10   3       27.33       41.39      2.25 o 
   7  10   3      194.82      187.69      5.54 o 
   8  10   3      139.61      138.31      4.09 o 
  -7  11   3      276.98      252.02      5.82 o 
  -6  11   3        2.46        0.50      2.56 o 
  -5  11   3      113.92      122.84      3.62 o 
  -4  11   3       27.37       29.51      2.10 o 
  -3  11   3       23.80       31.48      1.94 o 
  -2  11   3      115.17      117.45      2.49 o 
  -1  11   3      538.14      537.84      6.64 o 
   0  11   3       21.20       26.69      5.24 o 
   1  11   3        9.72       15.32      2.48 o 
   2  11   3     1288.48     1327.27    117.15 o 
   3  11   3     1720.02     1899.50     18.64 o 
   4  11   3       24.96       38.94      2.25 o 
   5  11   3      226.22      205.82      6.20 o 
   6  11   3      340.03      353.64      7.39 o 
   7  11   3      124.49      123.23      3.74 o 
  -7  12   3       41.80       38.88      1.79 o 
  -6  12   3      265.24      263.53      6.09 o 
  -5  12   3      322.43      289.21      6.80 o 
  -4  12   3       69.61       74.03      2.56 o 
  -3  12   3       53.90       47.74      2.21 o 
  -2  12   3        2.19        5.79      2.06 o 
  -1  12   3      610.84      622.32      7.22 o 
   0  12   3      213.16      220.04      5.59 o 
   1  12   3      207.52      207.56     10.13 o 
   2  12   3        8.01       12.45      3.78 o 
   3  12   3      347.92      430.23      8.68 o 
   4  12   3       94.14       93.90      2.72 o 
   5  12   3       40.52       41.48      2.21 o 
   6  12   3       45.29       41.52      2.02 o 
   7  12   3        7.63        9.20      1.32 o 
  -6  13   3       24.03       13.28      1.59 o 
  -5  13   3       35.09       26.06      1.98 o 
  -4  13   3        2.83        2.56      1.55 o 
  -3  13   3      321.06      333.98      7.43 o 
  -2  13   3      918.91      881.46     44.12 o 
  -1  13   3       17.18       12.22      1.57 o 
   0  13   3      354.41      361.44     11.12 o 
   1  13   3     1585.39     1616.64    110.11 o 
   2  13   3      171.10      165.60     11.08 o 
   3  13   3        0.78        2.75      1.94 o 
   4  13   3        2.56        5.20      1.78 o 
   5  13   3      124.27      123.96      3.81 o 
   6  13   3       32.75       37.79      1.75 o 
  -5  14   3        0.59        1.44      2.02 o 
  -4  14   3      102.38       97.05      2.84 o 
  -3  14   3        0.96        0.58      2.52 o 
  -2  14   3      249.11      251.76     22.03 o 
  -1  14   3      159.48      168.08      8.10 o 
   0  14   3       24.60       16.37      1.43 o 
   1  14   3       64.54       73.44      7.07 o 
   2  14   3      212.67      208.92     18.66 o 
   3  14   3      387.68      396.57      7.79 o 
   4  14   3        0.19        0.31      2.48 o 
   5  14   3        0.48        0.16      1.90 o 
  -4  15   3      424.23      372.72      6.20 o 
  -3  15   3        0.80        1.59      2.06 o 
  -2  15   3       92.04       81.22      5.97 o 
  -1  15   3        7.36        8.11      1.21 o 
   0  15   3      169.43      168.75      3.33 o 
   1  15   3       18.98       12.19      2.31 o 
   2  15   3        2.43        2.31      2.64 o 
   3  15   3      403.01      394.29      6.86 o 
   4  15   3      162.23      174.17      4.40 o 
  -2  16   3       55.80       52.53      4.51 o 
  -1  16   3       67.41       58.62      2.33 o 
   0  16   3        4.28        5.84      0.99 o 
   1  16   3      190.35      163.93     17.73 o 
   2  16   3      193.19      183.92     14.14 o 
 -10   0   4       12.68       11.18      1.44 o 
  -9   0   4        4.12        5.94      1.63 o 
  -8   0   4       33.31       26.56      2.25 o 
  -7   0   4      107.98      104.74      3.23 o 
  -6   0   4     3293.16     3075.68     22.92 o 
  -5   0   4     2804.51     2783.09     19.81 o 
  -4   0   4      861.95      836.70      8.98 o 
  -3   0   4      734.27      521.31     89.72 o 
  -2   0   4    11507.10     7898.85   2924.11 o 
  -1   0   4      268.39      353.29     18.60 o 
   0   0   4       22.14       32.21      0.78 o 
   1   0   4     4571.33     5347.98    149.23 o 
   2   0   4       37.32       22.81      0.66 o 
   3   0   4     1816.54     1872.17     31.13 o 
   4   0   4     1163.38     1296.79     11.49 o 
   5   0   4      327.46      348.72      6.45 o 
   6   0   4      868.84      908.07     11.52 o 
   7   0   4       70.34       79.00      2.64 o 
   8   0   4     1403.18     1422.88     16.24 o 
   9   0   4        3.41        0.23      2.60 o 
  10   0   4      160.39      158.51      4.44 o 
 -10   1   4       19.83       18.94      1.59 o 
  -9   1   4       22.50       23.56      1.90 o 
  -8   1   4        0.43       -0.74      2.68 o 
  -7   1   4      215.98      222.65      6.32 o 
  -6   1   4        2.86        7.68      1.67 o 
  -5   1   4        3.09        4.19      1.36 o 
  -4   1   4     1993.33     2008.42     14.88 o 
  -3   1   4      991.33      750.29    136.44 o 
  -2   1   4        7.71        7.19      4.04 o 
  -1   1   4      540.71      509.22     23.68 o 
   0   1   4      449.18      464.20      3.52 o 
   1   1   4      566.38      727.90      7.49 o 
   2   1   4     1213.31     1296.51      6.83 o 
   3   1   4     2394.53     2616.61     16.48 o 
   4   1   4       74.93       94.55      2.80 o 
   5   1   4       38.80       45.09      1.59 o 
   6   1   4      481.85      472.03      8.36 o 
   7   1   4      283.89      290.56      7.11 o 
   8   1   4       17.19       19.14      2.21 o 
   9   1   4       29.11       30.87      2.10 o 
  10   1   4       10.23       10.48      1.47 o 
 -10   2   4      149.99      140.11      3.66 o 
  -9   2   4        1.24        3.34      1.47 o 
  -8   2   4      246.12      205.90      6.09 o 
  -7   2   4       15.02        8.85      1.79 o 
  -6   2   4       17.79       12.23      1.55 o 
  -5   2   4       63.03       83.94      2.80 o 
  -4   2   4       13.07       22.24      1.40 o 
  -3   2   4       41.84       36.35      5.03 o 
  -2   2   4      408.94      299.74     84.78 o 
  -1   2   4      995.90      695.13    100.73 o 
   0   2   4    11181.63    12788.87    466.95 o 
   1   2   4      828.08      932.72      5.63 o 
   2   2   4     1462.38     1616.03      7.96 o 
   3   2   4        3.35        0.35      1.28 o 
   4   2   4       36.29       31.54      1.32 o 
   5   2   4      189.89      181.34      4.79 o 
   6   2   4      118.58      152.78      4.36 o 
   7   2   4       86.20       90.26      2.84 o 
   8   2   4      538.11      525.40      9.70 o 
   9   2   4       48.36       40.59      2.18 o 
  10   2   4      274.63      269.82      5.59 o 
 -10   3   4      108.54       90.84      2.69 o 
  -9   3   4      176.56      182.97      4.79 o 
  -8   3   4        7.12       14.05      1.59 o 
  -7   3   4      125.90      145.20      4.47 o 
  -6   3   4      870.70      877.52     11.59 o 
  -5   3   4       59.51       69.55      2.14 o 
  -4   3   4     1378.89     1483.98     12.94 o 
  -3   3   4      149.20      201.78      4.21 o 
  -2   3   4     1192.79      942.51    129.12 o 
  -1   3   4      167.88      160.72     18.03 o 
   0   3   4      553.67      621.58     17.62 o 
   1   3   4     1258.70     1289.44      6.86 o 
   2   3   4      346.44      344.08      3.54 o 
   3   3   4       45.40       46.66      1.36 o 
   4   3   4      419.01      391.13      6.24 o 
   5   3   4        5.37        4.50      1.13 o 
   6   3   4      320.14      313.17      7.07 o 
   7   3   4       17.00       19.45      1.94 o 
   8   3   4      106.37      114.81      3.50 o 
   9   3   4       71.71       68.91      2.45 o 
  10   3   4       22.70       17.86      1.55 o 
 -10   4   4       50.61       37.77      1.67 o 
  -9   4   4        6.28       -0.89      2.48 o 
  -8   4   4      111.98       84.41      2.57 o 
  -7   4   4      304.33      334.04      7.85 o 
  -6   4   4      247.26      229.26      6.13 o 
  -5   4   4       69.24       72.29      2.25 o 
  -4   4   4       35.02       55.69      1.75 o 
  -3   4   4       46.47       77.89      2.29 o 
  -2   4   4     1619.46     1354.18    200.55 o 
  -1   4   4       81.17       80.36      4.71 o 
   0   4   4     1650.82     1500.30     66.62 o 
   1   4   4      225.60      194.66      2.67 o 
   2   4   4    10850.85    12586.76    250.91 o 
   3   4   4       72.51       90.90      2.64 o 
   4   4   4       10.10       18.09      1.20 o 
   5   4   4        3.28        0.58      1.09 o 
   6   4   4      107.72       99.96      3.07 o 
   7   4   4        0.04        0.16      2.72 o 
   8   4   4      135.89      145.20      4.13 o 
   9   4   4        0.32        1.98      2.21 o 
  -9   5   4       51.30       58.97      2.21 o 
  -8   5   4        1.30        1.67      1.78 o 
  -7   5   4      434.22      478.15      9.28 o 
  -6   5   4     1062.52     1142.49     13.62 o 
  -5   5   4       19.24       16.54      1.63 o 
  -4   5   4     1144.18     1191.88     12.21 o 
  -3   5   4      205.99      230.68      4.80 o 
  -2   5   4     1726.79     1708.77    179.81 o 
  -1   5   4      226.31      161.00      6.09 o 
   0   5   4        0.06       16.63      8.69 o 
   1   5   4       19.40       48.19      1.30 o 
   2   5   4      891.95      908.92     25.49 o 
   3   5   4      299.97      262.18      5.24 o 
   4   5   4     1344.65     1460.12     13.63 o 
   5   5   4        6.54       10.09      1.28 o 
   6   5   4      504.15      554.24      9.46 o 
   7   5   4       15.18       18.36      1.82 o 
   8   5   4       55.25       53.57      2.45 o 
   9   5   4       32.62       29.78      1.94 o 
  -9   6   4       44.48       44.67      2.10 o 
  -8   6   4        2.68        2.75      1.71 o 
  -7   6   4      246.95      280.14      7.22 o 
  -6   6   4      639.37      552.08      9.72 o 
  -5   6   4        2.08        1.20      2.52 o 
  -4   6   4      490.57      514.48      8.20 o 
  -3   6   4      130.11      159.60      4.32 o 
  -2   6   4      584.21      525.19     37.61 o 
  -1   6   4       32.67       37.72      1.36 o 
   0   6   4      711.35      767.36     35.79 o 
   1   6   4      556.54      574.34     12.15 o 
   2   6   4     1436.45     1474.87     44.49 o 
   3   6   4        3.57       11.95      1.20 o 
   4   6   4      159.55      179.35      5.06 o 
   5   6   4        0.11        2.13      2.13 o 
   6   6   4       46.36       53.33      2.21 o 
   7   6   4        3.06        2.10      1.47 o 
   8   6   4        3.98        9.93      1.82 o 
   9   6   4       10.01       14.67      1.47 o 
  -9   7   4       33.98       33.55      1.83 o 
  -8   7   4       19.09       14.48      1.94 o 
  -7   7   4      138.91      159.42      4.94 o 
  -6   7   4      686.99      690.53     10.99 o 
  -5   7   4        4.77        8.73      1.55 o 
  -4   7   4     1571.08     1570.73     15.36 o 
  -3   7   4      107.88      117.17      3.50 o 
  -2   7   4      181.33      182.96      4.52 o 
  -1   7   4       79.10       89.33      1.96 o 
   0   7   4      401.74      367.41      8.86 o 
   1   7   4       47.58       70.08      3.34 o 
   2   7   4      117.98      116.73      6.36 o 
   3   7   4      935.93      952.10     11.11 o 
   4   7   4     1898.83     2052.50     17.93 o 
   5   7   4       37.31       38.06      1.98 o 
   6   7   4     1055.99     1083.35     13.69 o 
   7   7   4       68.89       85.22      2.60 o 
   8   7   4        7.77        7.61      1.67 o 
   9   7   4        3.69        5.04      1.28 o 
  -8   8   4       10.46       12.15      1.82 o 
  -7   8   4        3.02        0.16      2.60 o 
  -6   8   4      232.61      243.86      6.79 o 
  -5   8   4      282.20      328.54      7.42 o 
  -4   8   4       13.78       16.30      1.63 o 
  -3   8   4       26.17       44.96      1.86 o 
  -2   8   4     1075.28     1006.55     36.11 o 
  -1   8   4     1481.63     1533.92     29.72 o 
   0   8   4      890.43      844.09     15.03 o 
   1   8   4       30.13       28.53      1.11 o 
   2   8   4       56.40       59.24      6.02 o 
   3   8   4       74.79       84.11      2.53 o 
   4   8   4      602.68      609.21      9.75 o 
   5   8   4      567.68      577.53      9.86 o 
   6   8   4       28.53       32.61      1.94 o 
   7   8   4       55.13       47.51      2.29 o 
   8   8   4       96.86       90.74      2.84 o 
  -8   9   4      251.97      244.82      5.55 o 
  -7   9   4      102.36       76.42      2.61 o 
  -6   9   4      103.01      103.52      3.34 o 
  -5   9   4        7.39       10.67      1.67 o 
  -4   9   4       28.09       20.96      1.75 o 
  -3   9   4      274.48      281.76      6.75 o 
  -2   9   4      627.63      629.05     31.74 o 
  -1   9   4        8.42        3.76      2.37 o 
   0   9   4      126.74      125.41      5.33 o 
   1   9   4     1292.97     1233.75     61.70 o 
   2   9   4     2921.87     2940.29    245.11 o 
   3   9   4      381.32      406.72      8.02 o 
   4   9   4      700.83      725.64     11.11 o 
   5   9   4       22.31       22.51      1.94 o 
   6   9   4        8.17       11.95      1.59 o 
   7   9   4       82.13       67.25      2.45 o 
   8   9   4       48.33       45.92      2.06 o 
  -8  10   4      300.04      255.14      5.32 o 
  -7  10   4      253.29      270.87      6.21 o 
  -6  10   4        8.97        3.61      1.75 o 
  -5  10   4       89.44       65.78      2.49 o 
  -4  10   4      144.36      162.15      4.83 o 
  -3  10   4       51.98       57.26      2.18 o 
  -2  10   4       10.93       16.45      1.18 o 
  -1  10   4        6.75        7.16      1.20 o 
   0  10   4     2963.95     3087.69    162.14 o 
   1  10   4     1035.27     1056.59     83.53 o 
   2  10   4        7.58        9.24      1.23 o 
   3  10   4       90.95       92.41      2.80 o 
   4  10   4      348.87      352.78      7.86 o 
   5  10   4        3.42        8.23      1.47 o 
   6  10   4       14.47       14.90      1.86 o 
   7  10   4       90.90       94.61      2.88 o 
   8  10   4        2.17        2.37      1.13 o 
  -7  11   4        0.09        0.89      2.21 o 
  -6  11   4       37.08       32.89      2.14 o 
  -5  11   4       22.67       25.04      2.06 o 
  -4  11   4      309.92      344.83      7.73 o 
  -3  11   4        0.58        2.25      2.41 o 
  -2  11   4       22.10       21.79      1.36 o 
  -1  11   4      167.56      180.96      3.62 o 
   0  11   4      388.87      407.43      8.94 o 
   1  11   4      566.41      569.73     36.04 o 
   2  11   4       27.83       34.50      3.40 o 
   3  11   4       47.09       54.06      2.25 o 
   4  11   4       94.66      114.47      3.38 o 
   5  11   4       14.82       14.59      1.79 o 
   6  11   4       38.96       43.77      2.21 o 
   7  11   4       14.42       15.45      1.47 o 
  -6  12   4      194.82      191.82      5.07 o 
  -5  12   4       70.44       88.30      2.76 o 
  -4  12   4      127.59      149.27      4.40 o 
  -3  12   4      265.24      302.27      7.30 o 
  -2  12   4      201.77      181.61      4.93 o 
  -1  12   4      101.26       96.40      2.01 o 
   0  12   4      428.79      431.74     14.51 o 
   1  12   4      146.70      147.25     13.76 o 
   2  12   4      933.97      942.42     80.12 o 
   3  12   4       30.65       36.19      2.17 o 
   4  12   4       41.27       41.63      2.17 o 
   5  12   4      396.31      443.42      8.07 o 
   6  12   4      122.66      124.44      3.62 o 
  -6  13   4       95.01       87.86      2.49 o 
  -5  13   4       17.85       19.99      1.67 o 
  -4  13   4        0.83       -1.28      2.25 o 
  -3  13   4       83.72       86.69      2.88 o 
  -2  13   4        8.48        8.18      2.25 o 
  -1  13   4        4.71        3.99      3.53 o 
   0  13   4      511.34      531.94     27.74 o 
   1  13   4      166.60      162.06     13.10 o 
   2  13   4        1.87        1.33      1.54 o 
   3  13   4      100.58      107.37      3.38 o 
   4  13   4       81.18       76.82      2.45 o 
   5  13   4       59.61       57.01      2.14 o 
   6  13   4        4.39        3.84      1.20 o 
  -5  14   4      177.90      167.13      4.25 o 
  -4  14   4        5.44       16.30      1.51 o 
  -3  14   4      332.27      358.10      6.92 o 
  -2  14   4      120.52       95.20      3.29 o 
  -1  14   4      121.74      121.66      3.13 o 
   0  14   4      267.42      247.19      7.36 o 
   1  14   4       40.78       45.98      6.89 o 
   2  14   4      130.93      110.74     10.47 o 
   3  14   4      130.64      148.69      4.13 o 
   4  14   4        0.21       -0.19      2.21 o 
   5  14   4      109.65      117.68      3.15 o 
  -3  15   4       17.87       18.67      1.55 o 
  -2  15   4       30.16       36.48      1.75 o 
  -1  15   4       72.42       76.08      1.77 o 
   0  15   4       54.90       53.81      1.59 o 
   1  15   4       32.10       35.56      1.37 o 
   2  15   4       68.59       55.50      5.48 o 
   3  15   4       96.51       98.19      3.27 o 
  -1  16   4      365.40      309.36      9.63 o 
   0  16   4      329.49      261.87      3.73 o 
   1  16   4       21.37       24.74      1.07 o 
  -9   1   5       25.45       20.23      1.82 o 
  -8   1   5      349.16      401.86      8.37 o 
  -7   1   5      134.67      142.62      4.20 o 
  -6   1   5     1436.39     1374.82     15.14 o 
  -5   1   5      682.59      638.46      9.27 o 
  -4   1   5     1260.44     1240.04     12.05 o 
  -3   1   5        1.41        1.99      1.28 o 
  -2   1   5      944.84      519.94    306.37 o 
  -1   1   5        8.33        6.40      0.58 o 
   0   1   5      584.58      704.18      4.99 o 
   1   1   5      151.15      177.43      4.74 o 
   2   1   5     1777.98     1959.41      9.64 o 
   3   1   5     1127.12     1183.07      7.68 o 
   4   1   5     2445.28     2624.70     18.73 o 
   5   1   5      389.86      367.58      7.13 o 
   6   1   5      284.08      293.13      6.76 o 
   7   1   5       17.90       21.39      1.82 o 
   8   1   5       10.77       11.76      1.82 o 
   9   1   5      124.31      108.78      3.31 o 
  -9   2   5        0.72        2.10      1.55 o 
  -8   2   5      199.79      178.19      5.11 o 
  -7   2   5      532.24      539.07      9.73 o 
  -6   2   5       81.75      101.49      2.95 o 
  -5   2   5        3.22        3.38      1.44 o 
  -4   2   5      496.58      550.32      7.98 o 
  -3   2   5        7.54        6.65      2.08 o 
  -2   2   5      144.23       73.31     39.74 o 
  -1   2   5      812.61      803.46     43.31 o 
   0   2   5      161.25      252.28      7.49 o 
   1   2   5       69.32       94.21      1.98 o 
   2   2   5      871.52     1061.34      6.82 o 
   3   2   5       96.92       83.33      2.61 o 
   4   2   5      413.09      392.61      6.74 o 
   5   2   5       34.75       40.23      1.83 o 
   6   2   5       79.73       74.86      2.57 o 
   7   2   5        2.74        1.94      2.72 o 
   8   2   5       66.79       64.31      2.53 o 
   9   2   5        4.52        7.10      1.51 o 
  -9   3   5        8.01        9.82      1.71 o 
  -8   3   5       17.81       23.02      2.21 o 
  -7   3   5       26.64       18.56      1.94 o 
  -6   3   5      414.16      424.91      8.22 o 
  -5   3   5        1.86        0.12      2.13 o 
  -4   3   5     1745.51     1756.65     15.09 o 
  -3   3   5     1628.84     1721.08     13.96 o 
  -2   3   5      146.16      100.50     21.88 o 
  -1   3   5      865.23      864.99     66.18 o 
   0   3   5      101.85       89.81      8.47 o 
   1   3   5     1797.85     1801.07     24.60 o 
   2   3   5      398.74      411.58      9.67 o 
   3   3   5       76.57       97.70      2.92 o 
   4   3   5     1813.96     2012.81     16.41 o 
   5   3   5       50.83       54.03      2.14 o 
   6   3   5      816.91      851.10     11.85 o 
   7   3   5      187.70      160.94      4.99 o 
   8   3   5       18.53       16.42      1.79 o 
   9   3   5        4.55        4.11      1.44 o 
  -9   4   5        1.93        2.10      1.47 o 
  -8   4   5       37.33       38.79      2.29 o 
  -7   4   5       25.14       29.12      2.10 o 
  -6   4   5      214.24      191.53      5.15 o 
  -5   4   5      912.77      997.58     12.20 o 
  -4   4   5      377.38      447.46      7.56 o 
  -3   4   5        2.48        4.73      1.05 o 
  -2   4   5     2643.87     2229.95    309.62 o 
  -1   4   5     1108.65      970.53     55.56 o 
   0   4   5      200.58      231.97      3.13 o 
   1   4   5      812.89      951.06      6.61 o 
   2   4   5      640.12      689.47      5.81 o 
   3   4   5      128.81      156.92      4.20 o 
   4   4   5       94.93       90.22      2.72 o 
   5   4   5      468.15      471.26      8.35 o 
   6   4   5     1564.71     1596.69     16.69 o 
   7   4   5        5.80       11.84      1.63 o 
   8   4   5       73.12       70.31      2.64 o 
   9   4   5       57.92       57.04      2.10 o 
  -9   5   5        0.56        1.55      1.44 o 
  -8   5   5       71.86       80.41      2.68 o 
  -7   5   5        0.34       -2.79      2.79 o 
  -6   5   5        8.13        6.09      1.79 o 
  -5   5   5       44.90       41.56      2.06 o 
  -4   5   5        0.12       -0.12      2.02 o 
  -3   5   5      667.36      689.26      9.03 o 
  -2   5   5       63.50       38.93      2.78 o 
  -1   5   5      440.54      392.74     15.43 o 
   0   5   5       66.75       81.38      1.78 o 
   1   5   5      298.09      285.59     14.98 o 
   2   5   5     2744.12     2840.36     58.92 o 
   3   5   5      418.26      350.12      6.43 o 
   4   5   5      232.93      230.80      5.58 o 
   5   5   5      300.84      309.07      7.03 o 
   6   5   5       13.16       19.83      1.94 o 
   7   5   5      780.65      798.87     11.68 o 
   8   5   5      344.96      371.76      7.59 o 
   9   5   5        0.68        0.08      1.24 o 
  -9   6   5        0.43        0.23      2.02 o 
  -8   6   5      283.02      265.03      6.33 o 
  -7   6   5      319.23      314.17      7.39 o 
  -6   6   5       19.63       33.11      2.10 o 
  -5   6   5        0.15        1.01      1.44 o 
  -4   6   5      973.62      954.42     11.82 o 
  -3   6   5      121.70      124.99      3.66 o 
  -2   6   5       25.11       23.02      1.02 o 
  -1   6   5      132.95      114.08      2.26 o 
   0   6   5     6266.24     6319.07    188.08 o 
   1   6   5      828.31      761.28      8.22 o 
   2   6   5      284.70      268.33     12.19 o 
   3   6   5      345.60      336.33      6.65 o 
   4   6   5      315.20      310.74      6.80 o 
   5   6   5       78.27       93.13      2.72 o 
   6   6   5      373.34      435.27      8.80 o 
   7   6   5       25.52       28.53      1.98 o 
   8   6   5       61.18       65.55      2.45 o 
   9   6   5        0.53        1.63      1.86 o 
  -8   7   5      300.02      266.34      6.06 o 
  -7   7   5        0.36       -2.33      2.72 o 
  -6   7   5        0.21        1.78      1.63 o 
  -5   7   5      274.30      280.62      6.99 o 
  -4   7   5        5.62       12.77      1.63 o 
  -3   7   5       36.40       53.43      2.14 o 
  -2   7   5       39.73       42.03      1.33 o 
  -1   7   5      591.47      568.11      5.91 o 
   0   7   5       12.91       57.43     33.57 o 
   1   7   5      250.23      185.64      3.48 o 
   2   7   5      116.81       96.45      4.05 o 
   3   7   5       48.60       48.24      1.90 o 
   4   7   5       22.76       24.34      1.67 o 
   5   7   5        0.43        0.89      2.21 o 
   6   7   5        4.06        9.70      1.47 o 
   7   7   5       16.55       14.05      1.75 o 
   8   7   5       28.20       20.00      1.79 o 
  -8   8   5      144.26      103.64      3.19 o 
  -7   8   5       45.12       41.95      2.25 o 
  -6   8   5        3.09        5.24      1.59 o 
  -5   8   5       91.44       98.44      3.15 o 
  -4   8   5       50.13       56.44      2.18 o 
  -3   8   5       24.39       18.21      1.79 o 
  -2   8   5     4118.71     4299.74    113.11 o 
  -1   8   5      678.03      605.07      9.85 o 
   0   8   5      599.16      651.96     60.99 o 
   1   8   5      255.65      267.39     14.36 o 
   2   8   5      593.12      564.92     32.66 o 
   3   8   5      187.97      216.10      5.77 o 
   4   8   5        7.74       11.37      1.47 o 
   5   8   5       10.30       19.52      1.79 o 
   6   8   5      330.34      335.86      7.70 o 
   7   8   5      157.10      169.87      4.60 o 
   8   8   5      306.59      306.91      6.10 o 
  -8   9   5      152.55      120.54      3.31 o 
  -7   9   5        6.51        1.67      2.68 o 
  -6   9   5       45.45       36.28      2.33 o 
  -5   9   5       32.28       29.08      1.94 o 
  -4   9   5        1.06       -2.52      2.52 o 
  -3   9   5        4.75        2.76      1.44 o 
  -2   9   5       22.68       23.31      1.52 o 
  -1   9   5      949.96      959.25     18.13 o 
   0   9   5      916.35      902.32     22.04 o 
   1   9   5      434.97      408.23     17.53 o 
   2   9   5      657.25      628.08     47.82 o 
   3   9   5        9.13        9.16      1.44 o 
   4   9   5      398.58      408.78      8.30 o 
   5   9   5        4.25        0.43      2.79 o 
   6   9   5        0.75        3.65      1.63 o 
   7   9   5       39.69       48.51      2.06 o 
   8   9   5       64.04       64.80      2.14 o 
  -7  10   5       70.60       64.22      2.25 o 
  -6  10   5       11.24       10.17      1.82 o 
  -5  10   5       94.42       83.95      2.68 o 
  -4  10   5        7.68        8.46      1.63 o 
  -3  10   5      208.11      234.06      6.59 o 
  -2  10   5     1454.08     1462.38     41.39 o 
  -1  10   5     1195.47     1228.25     10.11 o 
   0  10   5      880.88      899.07     46.50 o 
   1  10   5      373.31      371.23     23.32 o 
   2  10   5        3.48        4.98      4.56 o 
   3  10   5        7.62       12.42      1.63 o 
   4  10   5       25.93       29.54      1.79 o 
   5  10   5        0.11        1.24      1.55 o 
   6  10   5       72.08       91.22      2.80 o 
   7  10   5        0.84        1.75      2.21 o 
  -7  11   5       88.53       81.85      2.53 o 
  -6  11   5      113.63      109.18      3.23 o 
  -5  11   5        0.15       -0.27      2.52 o 
  -4  11   5      207.10      217.94      6.24 o 
  -3  11   5      178.75      177.51      5.02 o 
  -2  11   5       39.13       42.56      2.60 o 
  -1  11   5      459.44      512.03      6.75 o 
   0  11   5     1281.24     1340.60     68.06 o 
   1  11   5       10.24       11.45      2.27 o 
   2  11   5      454.16      436.53     50.16 o 
   3  11   5       42.92       47.57      2.21 o 
   4  11   5       44.28       52.74      2.37 o 
   5  11   5       95.96       76.41      2.64 o 
   6  11   5      187.90      185.45      5.03 o 
   7  11   5       83.95       82.31      2.65 o 
  -6  12   5       26.28       28.89      1.63 o 
  -5  12   5       10.64       10.91      1.59 o 
  -4  12   5        1.31       -1.13      2.41 o 
  -3  12   5        5.31        0.70      1.78 o 
  -2  12   5       16.42       26.40      1.41 o 
  -1  12   5      126.03      143.13      6.30 o 
   0  12   5     1164.74     1181.39     63.11 o 
   1  12   5      828.78      824.02     52.88 o 
   2  12   5      106.91      104.12     12.93 o 
   3  12   5       29.99       37.31      2.17 o 
   4  12   5       42.87       53.60      2.37 o 
   5  12   5      161.71      154.38      4.13 o 
   6  12   5        7.61        7.53      1.36 o 
  -5  13   5       31.90       26.64      1.67 o 
  -4  13   5       30.64       25.98      1.86 o 
  -3  13   5       16.27       19.64      1.90 o 
  -2  13   5      141.55      133.77      5.59 o 
  -1  13   5      371.90      369.24      5.49 o 
   0  13   5       14.20       11.91      1.47 o 
   1  13   5      123.76      129.45      9.34 o 
   2  13   5      624.50      573.89     59.41 o 
   3  13   5       24.77       35.68      2.02 o 
   4  13   5       32.87       32.35      1.86 o 
   5  13   5       51.91       51.10      1.90 o 
  -4  14   5       32.65       34.33      1.75 o 
  -3  14   5        4.58        4.35      1.51 o 
  -2  14   5      125.41      116.57      2.42 o 
  -1  14   5      252.45      265.98      4.42 o 
   0  14   5      269.53      256.94      4.39 o 
   1  14   5        0.56        0.37      1.96 o 
   2  14   5        0.69        0.87      1.77 o 
   3  14   5      187.70      205.48      5.07 o 
   4  14   5      146.56      133.92      4.05 o 
  -2  15   5       12.18        9.15      1.06 o 
  -1  15   5      109.02      111.47      2.41 o 
   0  15   5       58.57       58.18      1.48 o 
   1  15   5        4.43        4.05      1.11 o 
   2  15   5        8.16        7.86      0.97 o 
  -9   0   6      343.35      276.98      6.03 o 
  -8   0   6      113.26      111.37      3.46 o 
  -7   0   6       51.62       43.43      2.41 o 
  -6   0   6       66.15       66.37      2.64 o 
  -5   0   6      387.27      344.81      7.36 o 
  -4   0   6      306.23      326.79      6.57 o 
  -3   0   6      180.05      122.46     44.63 o 
  -2   0   6       54.63       96.07     13.89 o 
  -1   0   6     3128.39     3093.85    134.36 o 
   0   0   6      640.12      670.65     22.22 o 
   1   0   6      329.53      357.52      8.38 o 
   2   0   6       48.85       73.08      1.53 o 
   3   0   6       26.49       18.09      0.88 o 
   4   0   6      853.84      732.19      9.82 o 
   5   0   6        0.81        1.20      2.02 o 
   6   0   6      156.03      159.55      4.59 o 
   7   0   6      407.71      411.14      8.42 o 
   8   0   6       42.71       42.68      2.06 o 
   9   0   6      330.65      325.07      6.26 o 
  -9   1   6       22.62       19.02      1.82 o 
  -8   1   6       19.98       25.35      2.10 o 
  -7   1   6       30.27       23.76      2.10 o 
  -6   1   6       13.49       16.81      1.90 o 
  -5   1   6       96.88       97.88      2.80 o 
  -4   1   6      746.04      668.03      9.40 o 
  -3   1   6     1290.94      974.05    460.73 o 
  -2   1   6      224.66      183.00     46.92 o 
  -1   1   6       88.16       85.39      1.81 o 
   0   1   6        6.29        2.72      0.57 o 
   1   1   6     1072.30     1091.52      9.79 o 
   2   1   6      504.24      556.97      5.30 o 
   3   1   6       28.89       31.16      1.26 o 
   4   1   6       38.10       44.62      1.75 o 
   5   1   6       78.24       86.29      2.57 o 
   6   1   6       50.69       56.17      2.21 o 
   7   1   6      102.88       97.88      2.84 o 
   8   1   6       55.43       54.70      2.33 o 
   9   1   6        0.88       -0.19      2.02 o 
  -9   2   6      238.43      229.61      5.43 o 
  -8   2   6        0.57        1.28      2.60 o 
  -7   2   6      478.56      420.05      8.70 o 
  -6   2   6      270.98      279.82      7.03 o 
  -5   2   6        9.19       11.60      1.75 o 
  -4   2   6      101.84       87.90      2.72 o 
  -3   2   6     1538.51     1057.20    529.58 o 
  -2   2   6      190.45      186.73     43.05 o 
  -1   2   6        1.58        8.13      4.31 o 
   0   2   6     1060.08      985.48      6.86 o 
   1   2   6     2231.02     2482.03     19.22 o 
   2   2   6      741.34      742.50      9.61 o 
   3   2   6      916.46     1018.60     11.07 o 
   4   2   6      736.42      722.41      9.83 o 
   5   2   6      818.45      853.27     11.66 o 
   6   2   6      298.33      281.82      7.03 o 
   7   2   6      227.10      228.82      6.40 o 
   8   2   6       11.21       11.91      1.51 o 
   9   2   6       25.55       22.99      1.59 o 
  -9   3   6        0.62        1.47      2.02 o 
  -8   3   6      264.60      269.49      6.56 o 
  -7   3   6       56.11       71.56      2.49 o 
  -6   3   6       48.71       77.92      2.68 o 
  -5   3   6     1000.38     1044.43     12.85 o 
  -4   3   6       21.27       27.99      1.71 o 
  -3   3   6      299.55      334.31      6.41 o 
  -2   3   6      341.29      232.64     74.98 o 
  -1   3   6      177.60      172.85      3.64 o 
   0   3   6      198.35      224.29      6.40 o 
   1   3   6       83.61      128.69      4.28 o 
   2   3   6      460.80      463.82     10.93 o 
   3   3   6      518.15      486.91      7.70 o 
   4   3   6        4.43        6.29      1.36 o 
   5   3   6     1960.74     2019.22     18.62 o 
   6   3   6       89.86       88.56      2.84 o 
   7   3   6       96.57       84.53      2.64 o 
   8   3   6        0.02       -2.10      2.10 o 
   9   3   6        5.55        1.79      1.28 o 
  -9   4   6       35.71       29.48      1.71 o 
  -8   4   6        4.43        2.41      1.55 o 
  -7   4   6       52.12       34.96      2.02 o 
  -6   4   6        1.09        2.10      2.87 o 
  -5   4   6        0.01        5.98      1.44 o 
  -4   4   6       19.08       16.61      1.51 o 
  -3   4   6      417.20      448.25      7.60 o 
  -2   4   6      225.74      182.67     39.74 o 
  -1   4   6     2755.38     2537.20    151.01 o 
   0   4   6       12.63       26.52      2.10 o 
   1   4   6      536.39      518.92      6.49 o 
   2   4   6       56.08       35.22      1.44 o 
   3   4   6      174.21     1433.46     13.75 o 
   4   4   6        2.81       13.27      1.44 o 
   5   4   6      173.92      164.02      5.18 o 
   6   4   6       58.58       42.50      2.25 o 
   7   4   6       97.60       98.92      2.99 o 
   8   4   6        0.87       -1.98      1.98 o 
   9   4   6       16.19       19.84      1.40 o 
  -9   5   6       29.14       18.06      1.51 o 
  -8   5   6       60.55       74.88      2.45 o 
  -7   5   6      131.67      130.36      4.05 o 
  -6   5   6      100.64      113.27      3.31 o 
  -5   5   6      674.72      716.06     10.79 o 
  -4   5   6      127.45      124.75      3.62 o 
  -3   5   6      849.98      869.49     11.00 o 
  -2   5   6        0.59        2.43      1.20 o 
  -1   5   6        7.77       16.00      0.96 o 
   0   5   6       23.96       18.27      1.69 o 
   1   5   6       66.94       94.27      2.02 o 
   2   5   6      441.68      403.67      4.99 o 
   3   5   6      604.06      652.05      9.44 o 
   4   5   6      407.24      431.99      8.07 o 
   5   5   6     1129.48     1091.25     13.68 o 
   6   5   6       12.38       14.55      1.79 o 
   7   5   6      314.71      305.81      7.23 o 
   8   5   6       75.20       79.53      2.41 o 
  -8   6   6        0.18       -1.01      2.25 o 
  -7   6   6       49.45       52.13      2.37 o 
  -6   6   6      239.96      281.89      7.18 o 
  -5   6   6       16.02       11.18      1.63 o 
  -4   6   6      486.66      493.54      8.98 o 
  -3   6   6      540.53      567.89      9.19 o 
  -2   6   6       13.71       11.85      1.02 o 
  -1   6   6     1647.03     1598.23     31.77 o 
   0   6   6      400.71      410.89      5.06 o 
   1   6   6      157.78      179.27      3.44 o 
   2   6   6       30.40       28.74      1.28 o 
   3   6   6      149.00      137.70      4.09 o 
   4   6   6      591.44      551.71      9.32 o 
   5   6   6       53.53       58.31      2.41 o 
   6   6   6       13.99       19.95      1.90 o 
   7   6   6        0.17        1.05      2.87 o 
   8   6   6        0.22        1.47      1.40 o 
  -8   7   6        0.11        1.36      2.25 o 
  -7   7   6        3.27        6.01      1.59 o 
  -6   7   6       20.99       31.44      2.02 o 
  -5   7   6       13.94       14.40      1.79 o 
  -4   7   6      216.93      233.68      6.47 o 
  -3   7   6     2166.26     2288.00     20.00 o 
  -2   7   6      860.22      818.59     10.50 o 
  -1   7   6      515.51      509.43     11.07 o 
   0   7   6      945.18      884.61      7.85 o 
   1   7   6      561.87      531.40     29.66 o 
   2   7   6       25.98       29.70      2.12 o 
   3   7   6      276.99      284.85      6.72 o 
   4   7   6      264.87      289.58      6.95 o 
   5   7   6       74.23       73.30      2.56 o 
   6   7   6      172.41      170.83      4.87 o 
   7   7   6      146.23      142.97      4.20 o 
   8   7   6      116.07      113.23      3.46 o 
  -8   8   6        2.73        4.11      1.36 o 
  -7   8   6       24.67       35.10      1.86 o 
  -6   8   6       43.75       43.50      2.17 o 
  -5   8   6        7.94       11.37      1.79 o 
  -4   8   6       70.10       62.52      2.41 o 
  -3   8   6     1400.81     1540.31     16.36 o 
  -2   8   6      224.96      257.91      4.80 o 
  -1   8   6      273.75      252.80      4.47 o 
   0   8   6       25.82       26.69      2.95 o 
   1   8   6       43.94       40.63      4.60 o 
   2   8   6      288.96      250.70     21.91 o 
   3   8   6        5.97       11.99      1.59 o 
   4   8   6       35.76       43.64      2.25 o 
   5   8   6      360.44      369.31      8.02 o 
   6   8   6      188.33      189.77      5.10 o 
   7   8   6       14.51       12.30      1.51 o 
   8   8   6       59.05       60.56      1.94 o 
  -7   9   6        9.91       12.69      1.59 o 
  -6   9   6       23.12       40.99      2.10 o 
  -5   9   6      394.16      393.03      8.06 o 
  -4   9   6        0.92        0.43      2.37 o 
  -3   9   6        5.81        8.38      1.63 o 
  -2   9   6       26.95       25.58      1.49 o 
  -1   9   6      643.63      701.11      7.57 o 
   0   9   6      178.67      181.34     10.28 o 
   1   9   6       17.51       16.28      1.18 o 
   2   9   6      538.15      504.96     28.56 o 
   3   9   6      424.19      483.49      9.05 o 
   4   9   6       52.98       64.02      2.37 o 
   5   9   6      314.31      328.46      7.31 o 
   6   9   6        4.21        4.58      1.44 o 
   7   9   6       22.86       23.49      1.63 o 
  -7  10   6      243.34      223.86      4.96 o 
  -6  10   6      199.10      202.37      5.42 o 
  -5  10   6        0.69        7.06      1.67 o 
  -4  10   6       89.73      132.42      3.97 o 
  -3  10   6       34.20       26.64      1.94 o 
  -2  10   6       84.18       98.55     12.85 o 
  -1  10   6      286.12      289.60      5.12 o 
   0  10   6      251.71      248.58      7.84 o 
   1  10   6     1257.26     1189.99     96.95 o 
   2  10   6       78.51       69.91      7.42 o 
   3  10   6      276.75      290.40      6.99 o 
   4  10   6      467.03      493.48      9.13 o 
   5  10   6        4.31        9.47      1.63 o 
   6  10   6       15.04       16.15      1.55 o 
   7  10   6       14.15       18.36      1.47 o 
  -6  11   6       23.24       20.15      1.71 o 
  -5  11   6        2.53       -1.55      2.33 o 
  -4  11   6      248.65      261.65      6.48 o 
  -3  11   6      228.56      232.51      6.32 o 
  -2  11   6      111.26      129.79      2.71 o 
  -1  11   6        6.20        9.65      3.32 o 
   0  11   6       34.48       36.37      4.87 o 
   1  11   6      167.79      164.46      6.91 o 
   2  11   6      101.82       93.30     11.63 o 
   3  11   6       80.47       85.63      2.92 o 
   4  11   6      105.25      113.26      3.46 o 
   5  11   6        8.90        9.24      1.51 o 
   6  11   6      117.73      109.58      3.35 o 
  -5  12   6       61.14       76.60      2.25 o 
  -4  12   6       62.31       75.46      2.41 o 
  -3  12   6       11.89       23.91      2.10 o 
  -2  12   6      444.38      476.53     21.79 o 
  -1  12   6      577.38      550.37      9.33 o 
   0  12   6        0.85       -2.00      2.00 o 
   1  12   6      260.09      273.99     15.77 o 
   2  12   6      305.58      297.33     42.82 o 
   3  12   6       23.60       15.61      1.71 o 
   4  12   6       13.01       19.25      1.75 o 
   5  12   6       24.73       30.71      1.67 o 
  -4  13   6       55.31       57.90      2.06 o 
  -3  13   6        1.27        6.32      1.55 o 
  -2  13   6      212.46      217.23      4.12 o 
  -1  13   6        0.90        1.98      1.53 o 
   0  13   6       90.90       96.28      3.83 o 
   1  13   6       97.01       85.29      5.27 o 
   2  13   6        0.58        2.89      1.24 o 
   3  13   6      137.85      143.28      3.93 o 
   4  13   6       13.61       18.63      1.44 o 
  -3  14   6        0.71        6.13      1.55 o 
  -2  14   6      341.31      305.76     17.09 o 
  -1  14   6      446.58      378.58     14.80 o 
   0  14   6       40.38       32.71      1.30 o 
   1  14   6      224.21      201.34     15.96 o 
   2  14   6       88.99       82.77      7.35 o 
   3  14   6       27.31       20.58      1.44 o 
   0  15   6       48.55       41.19      2.74 o 
  -9   1   7       51.09       69.48      2.21 o 
  -8   1   7       22.29       14.95      2.02 o 
  -7   1   7      521.18      622.91     10.25 o 
  -6   1   7        4.28        5.86      1.82 o 
  -5   1   7     1627.85     1743.64     17.60 o 
  -4   1   7      263.56      259.06      6.56 o 
  -3   1   7      404.19      274.81    122.37 o 
  -2   1   7       21.99       21.76      2.58 o 
  -1   1   7       96.53      102.04      2.21 o 
   0   1   7      307.12      302.84      4.12 o 
   1   1   7      306.53      263.91      3.90 o 
   2   1   7        3.78        6.46      2.44 o 
   3   1   7     6023.04     6314.88    123.99 o 
   4   1   7      423.21      406.11      8.15 o 
   5   1   7      611.85      615.31     10.07 o 
   6   1   7      182.29      172.77      4.99 o 
   7   1   7        7.83       11.76      1.51 o 
   8   1   7       34.34       32.81      1.86 o 
   9   1   7       13.98       10.21      1.20 o 
  -9   2   7       25.94       30.21      1.63 o 
  -8   2   7       21.69       17.24      1.79 o 
  -7   2   7       95.71       85.00      2.92 o 
  -6   2   7      268.16      305.87      7.57 o 
  -5   2   7       77.84      103.81      3.07 o 
  -4   2   7       34.62       39.22      2.02 o 
  -3   2   7        3.45        3.43      0.90 o 
  -2   2   7      101.48       95.05     10.56 o 
  -1   2   7       14.44        8.73      0.78 o 
   0   2   7      252.94      284.92      4.03 o 
   1   2   7      133.50      133.69      2.56 o 
   2   2   7      293.16      279.96      4.81 o 
   3   2   7      200.84      231.20      5.96 o 
   4   2   7      424.95      391.92      7.83 o 
   5   2   7      603.07      566.58      9.83 o 
   6   2   7       78.09       72.45      2.57 o 
   7   2   7      212.66      210.10      5.89 o 
   8   2   7        5.72        4.81      1.40 o 
  -8   3   7        2.25        1.40      1.59 o 
  -7   3   7      132.87      128.74      3.93 o 
  -6   3   7       83.57       80.54      2.84 o 
  -5   3   7      495.08      548.19      9.73 o 
  -4   3   7       84.66       98.43      2.92 o 
  -3   3   7      683.53      688.55      9.89 o 
  -2   3   7      380.37      350.30     65.87 o 
  -1   3   7       50.49       61.53      1.36 o 
   0   3   7       69.00       66.36      3.52 o 
   1   3   7     1466.96     1524.58     10.03 o 
   2   3   7      471.66      416.96      5.51 o 
   3   3   7      557.38      590.63      9.20 o 
   4   3   7      215.71      228.74      6.32 o 
   5   3   7     1074.27     1105.68     13.82 o 
   6   3   7        4.06        4.15      1.47 o 
   7   3   7        1.73        2.68      1.47 o 
   8   3   7        0.15        2.87      1.32 o 
  -8   4   7      215.05      187.69      5.19 o 
  -7   4   7       12.51       15.29      1.82 o 
  -6   4   7      160.54      179.00      5.18 o 
  -5   4   7       37.28       35.72      2.10 o 
  -4   4   7      250.35      274.21      6.71 o 
  -3   4   7        1.25       -1.59      2.10 o 
  -2   4   7      816.90      692.94     96.77 o 
  -1   4   7     2425.75     2194.61     70.62 o 
   0   4   7      132.15      126.63      4.09 o 
   1   4   7      488.36      519.89     13.27 o 
   2   4   7      435.91      386.35      5.62 o 
   3   4   7      187.72      190.90      5.34 o 
   4   4   7      511.14      529.05      9.26 o 
   5   4   7        4.31       11.21      1.63 o 
   6   4   7      155.30      152.62      4.71 o 
   7   4   7      222.39      217.38      5.93 o 
   8   4   7       82.45       60.07      2.10 o 
  -8   5   7        2.44        4.93      1.36 o 
  -7   5   7        0.41        3.72      1.47 o 
  -6   5   7      160.04      181.37      5.06 o 
  -5   5   7      678.59      713.83     11.10 o 
  -4   5   7     1239.14     1306.29     14.83 o 
  -3   5   7       76.40       92.23      2.60 o 
  -2   5   7        1.54        3.37      1.65 o 
  -1   5   7       54.63       57.62     12.63 o 
   0   5   7      387.09      355.67     17.42 o 
   1   5   7       92.52       83.98      3.83 o 
   2   5   7      223.54      224.87      7.60 o 
   3   5   7      534.65      552.40      9.27 o 
   4   5   7       33.71       31.26      1.90 o 
   5   5   7      214.04      247.27      6.63 o 
   6   5   7      251.00      246.36      6.59 o 
   7   5   7       10.02        7.02      1.59 o 
   8   5   7       84.35       72.29      2.18 o 
  -8   6   7       15.99       11.26      1.44 o 
  -7   6   7       32.07       34.17      1.94 o 
  -6   6   7       71.26       89.19      2.76 o 
  -5   6   7        2.24       -2.52      2.52 o 
  -4   6   7       26.27       16.23      1.94 o 
  -3   6   7     1526.36     1634.55     16.76 o 
  -2   6   7       19.40       20.21      1.71 o 
  -1   6   7      596.73      534.36      6.33 o 
   0   6   7       29.32       38.62      3.18 o 
   1   6   7     1257.50     1186.32     38.83 o 
   2   6   7        1.36       -1.10      2.31 o 
   3   6   7      339.76      341.40      7.39 o 
   4   6   7      104.68      112.97      3.58 o 
   5   6   7      253.05      268.75      6.87 o 
   6   6   7       16.15       26.24      1.90 o 
   7   6   7      161.42      178.48      5.14 o 
   8   6   7        2.26        3.22      1.32 o 
  -7   7   7       65.21       65.21      2.25 o 
  -6   7   7        6.64        5.82      1.82 o 
  -5   7   7       41.33       42.95      2.17 o 
  -4   7   7      195.76      236.02      6.78 o 
  -3   7   7      792.49      874.78     12.20 o 
  -2   7   7      520.53      490.99     19.72 o 
  -1   7   7       91.60       87.27      5.31 o 
   0   7   7       94.47       78.76      1.92 o 
   1   7   7       20.64       26.22      3.22 o 
   2   7   7      289.82      260.68     19.92 o 
   3   7   7      101.25       95.43      2.96 o 
   4   7   7        2.31        2.41      2.41 o 
   5   7   7        1.16        3.03      1.44 o 
   6   7   7       36.15       33.67      1.90 o 
   7   7   7      198.66      181.41      5.11 o 
  -7   8   7       14.93        9.59      1.51 o 
  -6   8   7       58.14       65.66      2.37 o 
  -5   8   7      146.00      146.52      4.55 o 
  -4   8   7       38.67       43.34      2.37 o 
  -3   8   7       68.22       75.73      2.68 o 
  -2   8   7      170.49      162.10      4.93 o 
  -1   8   7     2185.74     2175.70     14.00 o 
   0   8   7      173.57      152.47      6.13 o 
   1   8   7      265.21      263.32     15.61 o 
   2   8   7        0.61        2.42      1.03 o 
   3   8   7       37.19       31.45      1.94 o 
   4   8   7       32.78       38.17      1.90 o 
   5   8   7       20.99       14.40      1.75 o 
   6   8   7        8.53        9.20      1.63 o 
   7   8   7      218.09      232.39      5.15 o 
  -7   9   7      104.63       96.56      2.96 o 
  -6   9   7       56.97       40.33      2.06 o 
  -5   9   7       71.91       59.81      2.53 o 
  -4   9   7      154.13      179.49      5.06 o 
  -3   9   7        2.21        0.58      2.79 o 
  -2   9   7       10.15       12.62      3.63 o 
  -1   9   7        2.34        0.22      2.04 o 
   0   9   7      222.17      232.40      4.54 o 
   1   9   7      109.83       89.75      7.51 o 
   2   9   7       74.29       64.67      4.88 o 
   3   9   7      102.57       91.15      2.80 o 
   4   9   7        3.23        4.58      1.67 o 
   5   9   7        0.24       -2.21      2.21 o 
   6   9   7        2.51        0.70      2.21 o 
  -6  10   7       17.72        9.98      1.59 o 
  -5  10   7       24.01       24.73      1.86 o 
  -4  10   7        4.59        7.14      1.90 o 
  -3  10   7      125.30      123.73      3.89 o 
  -2  10   7       20.40       20.26      1.32 o 
  -1  10   7      298.55      312.61      6.15 o 
   0  10   7      257.80      263.53      9.81 o 
   1  10   7       52.69       52.66      5.57 o 
   2  10   7       79.62       80.64      2.58 o 
   3  10   7       36.32       33.82      2.06 o 
   4  10   7      184.32      179.75      5.46 o 
   5  10   7        0.41        1.59      1.28 o 
   6  10   7       39.56       41.99      1.79 o 
  -5  11   7       14.49       13.59      1.71 o 
  -4  11   7        4.77        5.82      1.75 o 
  -3  11   7      309.88      307.13      7.00 o 
  -2  11   7      444.82      470.52      6.35 o 
  -1  11   7        0.11       -0.60      1.73 o 
   0  11   7      425.99      435.63     13.69 o 
   1  11   7      465.32      440.47     38.68 o 
   2  11   7        0.73       -0.30      3.49 o 
   3  11   7      100.29       89.57      2.72 o 
   4  11   7       21.07       27.41      1.82 o 
   5  11   7        5.81        6.71      1.40 o 
  -4  12   7       12.16       13.04      1.59 o 
  -3  12   7       48.27       48.48      2.18 o 
  -2  12   7      186.12      185.27      3.82 o 
  -1  12   7      132.80      113.65      2.52 o 
   0  12   7        2.61        4.77      1.04 o 
   1  12   7        1.07        3.05      2.00 o 
   2  12   7       60.29       56.91      9.56 o 
   3  12   7        9.00       10.09      1.55 o 
   4  12   7       37.35       37.67      1.75 o 
  -3  13   7       12.14       12.96      1.55 o 
  -2  13   7       13.33       18.30      1.17 o 
  -1  13   7        0.12       -1.26      1.65 o 
   0  13   7       40.41       39.81      1.43 o 
   1  13   7       14.58        8.99      1.00 o 
   2  13   7      103.74       94.67      9.01 o 
   3  13   7      168.75      169.58      4.41 o 
  -1  14   7       11.03        7.59      0.90 o 
   0  14   7        1.54        0.22      1.40 o 
   1  14   7        8.79        5.13      2.93 o 
  -8   0   8      270.46      199.46      5.28 o 
  -7   0   8      150.52      182.61      5.57 o 
  -6   0   8        4.27        5.16      1.71 o 
  -5   0   8      114.63      135.75      4.20 o 
  -4   0   8      313.56      329.28      7.50 o 
  -3   0   8       84.58       87.93     13.49 o 
  -2   0   8       35.05       30.53      1.19 o 
  -1   0   8      664.79      629.02     21.96 o 
   0   0   8     1201.06     1162.98     45.90 o 
   1   0   8      536.07      546.64      6.22 o 
   2   0   8     1300.13     1309.76     29.76 o 
   3   0   8      455.34      414.90     15.54 o 
   4   0   8      425.37      376.84      7.87 o 
   5   0   8       21.42       25.23      1.79 o 
   6   0   8      339.79      329.14      7.47 o 
   7   0   8       13.67       16.92      1.67 o 
   8   0   8        4.57        4.89      1.20 o 
  -8   1   8        1.49        0.27      2.33 o 
  -7   1   8       13.26       21.15      1.94 o 
  -6   1   8       98.67       92.78      2.88 o 
  -5   1   8       10.76       12.15      1.79 o 
  -4   1   8      127.24      147.97      4.55 o 
  -3   1   8      113.42       90.42     23.11 o 
  -2   1   8       32.41       26.66      1.84 o 
  -1   1   8      100.88      105.75      5.83 o 
   0   1   8      354.89      344.18      4.92 o 
   1   1   8     1609.68     1644.57     20.40 o 
   2   1   8      649.54      596.39     12.05 o 
   3   1   8      844.03      846.02      8.20 o 
   4   1   8       53.25       50.11      2.21 o 
   5   1   8       10.61        9.59      1.63 o 
   6   1   8       27.91       26.94      2.14 o 
   7   1   8       38.48       41.48      1.90 o 
   8   1   8       17.95       19.76      1.44 o 
  -8   2   8        2.18        2.06      1.40 o 
  -7   2   8       51.74       55.55      2.41 o 
  -6   2   8      447.32      427.46      8.58 o 
  -5   2   8       74.59       91.52      2.68 o 
  -4   2   8      114.77      113.08      3.38 o 
  -3   2   8      488.95      358.82    124.64 o 
  -2   2   8     1203.56     1042.93    112.43 o 
  -1   2   8       23.70       21.42      1.96 o 
   0   2   8      136.43      134.79      2.83 o 
   1   2   8      289.64      268.30      4.71 o 
   2   2   8      313.19      332.66      8.58 o 
   3   2   8      410.81      394.19      7.99 o 
   4   2   8      366.69      366.06      7.90 o 
   5   2   8      367.34      364.62      7.98 o 
   6   2   8      137.97      143.54      4.48 o 
   7   2   8       41.69       42.22      1.98 o 
   8   2   8      190.07      177.13      4.52 o 
  -8   3   8       32.24       21.05      1.63 o 
  -7   3   8       56.16       61.08      2.45 o 
  -6   3   8        1.23        2.21      2.52 o 
  -5   3   8        0.94        2.68      1.47 o 
  -4   3   8      251.14      261.24      6.87 o 
  -3   3   8        0.95        1.71      1.59 o 
  -2   3   8       91.84       84.37     14.13 o 
  -1   3   8       22.23       24.89      1.15 o 
   0   3   8       13.45       11.89      1.02 o 
   1   3   8       77.38       73.93      1.68 o 
   2   3   8      164.04      161.79      3.29 o 
   3   3   8       21.00       23.29      1.86 o 
   4   3   8      224.60      218.98      6.28 o 
   5   3   8       39.88       34.06      1.94 o 
   6   3   8      122.20      112.95      3.31 o 
   7   3   8        7.90        7.06      1.47 o 
   8   3   8        1.98        3.45      1.24 o 
  -8   4   8        0.39        1.55      2.02 o 
  -7   4   8       12.00       13.66      1.86 o 
  -6   4   8        2.26        9.16      1.75 o 
  -5   4   8       64.91       59.80      2.37 o 
  -4   4   8        0.50       -2.25      2.41 o 
  -3   4   8      300.08      286.37      7.03 o 
  -2   4   8      518.88      463.44     67.26 o 
  -1   4   8      175.61      151.22      3.09 o 
   0   4   8      514.18      567.63      6.52 o 
   1   4   8      302.12      299.00      6.80 o 
   2   4   8       18.10       24.02      1.19 o 
   3   4   8      307.31      288.64      7.07 o 
   4   4   8       77.97       89.70      2.68 o 
   5   4   8        1.76        0.58      2.06 o 
   6   4   8       36.72       39.34      2.14 o 
   7   4   8       24.06       28.96      1.71 o 
   8   4   8      102.13       88.81      2.53 o 
  -7   5   8      151.83      176.40      5.06 o 
  -6   5   8      240.45      266.99      6.44 o 
  -5   5   8       64.23       77.83      2.60 o 
  -4   5   8       61.91       60.80      2.56 o 
  -3   5   8        3.57        4.31      1.63 o 
  -2   5   8      478.29      423.43     57.66 o 
  -1   5   8      143.95      129.39      4.55 o 
   0   5   8        6.38        7.68      3.98 o 
   1   5   8      130.45      112.26      6.73 o 
   2   5   8      213.27      214.81     11.50 o 
   3   5   8      200.39      198.17      5.22 o 
   4   5   8      277.74      280.40      6.91 o 
   5   5   8        3.60       -0.85      2.29 o 
   6   5   8       72.99       77.65      2.53 o 
   7   5   8        0.97        0.12      1.94 o 
  -7   6   8       29.31       26.05      1.71 o 
  -6   6   8      282.73      306.04      6.99 o 
  -5   6   8      167.98      197.77      5.14 o 
  -4   6   8      176.66      205.27      6.23 o 
  -3   6   8       77.45       75.75      2.68 o 
  -2   6   8       45.39       50.37      6.85 o 
  -1   6   8      102.46      102.04      9.55 o 
   0   6   8       72.03       75.63      5.71 o 
   1   6   8      193.85      176.81      6.60 o 
   2   6   8        0.50       13.87      1.92 o 
   3   6   8      135.32      125.89      3.77 o 
   4   6   8       63.95       65.74      2.37 o 
   5   6   8       47.49       39.04      2.18 o 
   6   6   8      233.58      207.06      5.50 o 
   7   6   8        4.95        4.70      1.32 o 
  -7   7   8       70.29       68.19      2.10 o 
  -6   7   8      373.37      363.34      7.32 o 
  -5   7   8        0.47       -1.55      2.87 o 
  -4   7   8       35.02       31.37      2.14 o 
  -3   7   8        0.97        0.00      2.52 o 
  -2   7   8      480.11      493.85     28.11 o 
  -1   7   8       82.98       68.27      2.92 o 
   0   7   8      149.54      138.67      9.26 o 
   1   7   8     1230.21     1079.20     57.95 o 
   2   7   8      863.11      799.69     66.16 o 
   3   7   8        4.57        1.63      2.68 o 
   4   7   8      199.68      217.86      6.00 o 
   5   7   8        3.85        4.97      1.55 o 
   6   7   8        6.99        5.36      1.47 o 
   7   7   8       41.84       37.33      1.55 o 
  -6   8   8        3.96       11.02      1.71 o 
  -5   8   8       38.61       47.42      2.37 o 
  -4   8   8       97.10      110.47      3.38 o 
  -3   8   8       14.66       18.71      1.86 o 
  -2   8   8      345.62      351.20     11.46 o 
  -1   8   8      325.48      287.45      5.63 o 
   0   8   8      110.80      108.97      8.13 o 
   1   8   8        6.61       12.09      3.43 o 
   2   8   8      314.14      273.36     19.73 o 
   3   8   8      699.15      672.76     10.60 o 
   4   8   8        4.38        7.33      1.59 o 
   5   8   8        8.09       10.52      1.51 o 
   6   8   8       16.04       18.36      1.55 o 
  -6   9   8       17.62       13.94      1.55 o 
  -5   9   8      251.97      254.89      6.01 o 
  -4   9   8     1244.67     1249.89     13.81 o 
  -3   9   8      150.25      141.52      4.05 o 
  -2   9   8       16.38       18.40      1.25 o 
  -1   9   8      201.05      213.98      4.34 o 
   0   9   8      152.34      156.73     12.26 o 
   1   9   8       31.08       28.31      2.10 o 
   2   9   8       62.10       55.97      5.54 o 
   3   9   8      206.32      211.75      6.16 o 
   4   9   8       46.15       58.42      2.29 o 
   5   9   8      169.43      154.58      4.64 o 
   6   9   8      126.16      138.44      3.97 o 
  -5  10   8      287.02      317.68      6.10 o 
  -4  10   8        0.17       -0.19      2.64 o 
  -3  10   8      301.70      318.98      6.99 o 
  -2  10   8      105.34      110.95      2.36 o 
  -1  10   8        0.73       -1.34      1.60 o 
   0  10   8        1.61       -1.01      1.73 o 
   1  10   8       14.96       12.15      1.18 o 
   2  10   8       31.15       35.38      6.74 o 
   3  10   8        4.72        6.40      1.55 o 
   4  10   8      168.20      169.88      4.87 o 
   5  10   8      255.80      263.49      5.47 o 
  -4  11   8       11.22        6.02      1.55 o 
  -3  11   8       13.09       16.88      1.71 o 
  -2  11   8       21.79       13.97      2.15 o 
  -1  11   8       11.17       14.06      1.21 o 
   0  11   8        8.03        7.26      3.40 o 
   1  11   8       44.37       47.11      2.19 o 
   2  11   8      267.77      264.49     27.06 o 
   3  11   8        0.62        0.58      1.28 o 
   4  11   8       84.54       75.14      2.41 o 
  -3  12   8       93.50       97.64      3.03 o 
  -2  12   8       35.04       27.67      1.22 o 
  -1  12   8       21.52       23.65      1.18 o 
   0  12   8      263.88      263.58     13.05 o 
   1  12   8        6.45        7.84      2.10 o 
   2  12   8       20.21       18.14      1.11 o 
   3  12   8       57.13       65.44      2.02 o 
  -1  13   8       10.17        8.89      0.93 o 
   0  13   8       71.97       68.71      3.77 o 
   1  13   8       28.58       23.59      1.55 o 
  -7   1   9       20.30       14.87      1.75 o 
  -6   1   9      144.19      182.62      5.49 o 
  -5   1   9       87.23       89.49      2.84 o 
  -4   1   9      619.65      663.47     10.70 o 
  -3   1   9        4.05       10.84      4.60 o 
  -2   1   9      125.44      120.84      3.62 o 
  -1   1   9       26.67       26.81      1.30 o 
   0   1   9      882.41      800.97     30.97 o 
   1   1   9     1392.27     1398.29     21.57 o 
   2   1   9      345.00      340.36      5.36 o 
   3   1   9       50.57       47.95      1.58 o 
   4   1   9      861.60      850.60     11.94 o 
   5   1   9       82.27       84.47      2.64 o 
   6   1   9      272.03      262.06      6.21 o 
   7   1   9        1.93        3.03      1.28 o 
  -7   2   9       10.10        9.39      1.67 o 
  -6   2   9       40.64       42.22      2.17 o 
  -5   2   9       29.50       36.69      2.25 o 
  -4   2   9       15.77       15.72      1.79 o 
  -3   2   9       45.74       42.69      9.19 o 
  -2   2   9      482.70      401.96     38.74 o 
  -1   2   9       44.00       49.95      5.11 o 
   0   2   9      125.32      127.07      2.75 o 
   1   2   9      112.85      112.49      3.83 o 
   2   2   9      520.66      521.89      6.62 o 
   3   2   9        1.65        4.04      1.36 o 
   4   2   9      102.27       94.42      2.80 o 
   5   2   9        6.95        9.12      1.51 o 
   6   2   9       22.53       23.80      1.67 o 
   7   2   9        6.79        7.57      1.24 o 
  -7   3   9      123.82      122.47      3.62 o 
  -6   3   9       34.97       36.77      2.10 o 
  -5   3   9       62.16       64.93      2.49 o 
  -4   3   9      228.25      230.46      6.51 o 
  -3   3   9        4.17        6.44      1.51 o 
  -2   3   9       17.74       20.48      1.25 o 
  -1   3   9      154.05      175.19      3.48 o 
   0   3   9       26.33       26.50      2.83 o 
   1   3   9       98.37      102.72      2.28 o 
   2   3   9      730.45      718.85     24.19 o 
   3   3   9       32.91       29.97      1.94 o 
   4   3   9      377.88      389.01      7.94 o 
   5   3   9       98.60      101.30      2.84 o 
   6   3   9       14.56       13.58      1.36 o 
   7   3   9       55.87       50.13      1.87 o 
  -7   4   9      323.54      311.95      6.03 o 
  -6   4   9        8.23        7.68      1.67 o 
  -5   4   9       10.14        7.57      1.71 o 
  -4   4   9      211.10      206.25      6.24 o 
  -3   4   9        3.95        3.30      1.63 o 
  -2   4   9        0.13       -1.59      1.59 o 
  -1   4   9      204.07      184.72      5.22 o 
   0   4   9     2577.54     2500.34     30.35 o 
   1   4   9      130.28      121.27      2.57 o 
   2   4   9      216.74      227.52      4.49 o 
   3   4   9      366.72      335.24      7.51 o 
   4   4   9      218.28      226.41      6.20 o 
   5   4   9       51.12       55.24      2.21 o 
   6   4   9      147.71      137.70      3.78 o 
   7   4   9        0.69       -0.31      1.78 o 
  -7   5   9        7.41        7.14      1.40 o 
  -6   5   9        2.43        7.53      1.55 o 
  -5   5   9        0.50        1.51      2.52 o 
  -4   5   9      248.59      260.59      6.75 o 
  -3   5   9      322.02      293.27      7.27 o 
  -2   5   9        1.49        3.39      1.29 o 
  -1   5   9       69.52       56.02      1.63 o 
   0   5   9      301.21      305.14     17.48 o 
   1   5   9      572.20      481.19     18.94 o 
   2   5   9      199.77      177.98      4.85 o 
   3   5   9       42.89       47.57      2.06 o 
   4   5   9       62.21       74.64      2.49 o 
   5   5   9       64.04       52.46      2.21 o 
   6   5   9      180.55      178.05      4.79 o 
  -6   6   9       86.91       83.45      2.53 o 
  -5   6   9      278.30      319.61      6.95 o 
  -4   6   9       46.53       52.94      2.41 o 
  -3   6   9       40.42       42.83      2.14 o 
  -2   6   9     1366.05     1325.27    135.24 o 
  -1   6   9       27.74       20.58      2.27 o 
   0   6   9      480.31      443.39     15.86 o 
   1   6   9       86.95       71.37      5.31 o 
   2   6   9       92.15       72.36      5.89 o 
   3   6   9       17.92       14.94      1.71 o 
   4   6   9        0.73       23.44      1.71 o 
   5   6   9       22.60       22.79      1.82 o 
   6   6   9      232.24      210.59      5.04 o 
  -6   7   9       45.99       43.59      1.94 o 
  -5   7   9      112.73      111.28      3.39 o 
  -4   7   9       90.71       97.05      2.88 o 
  -3   7   9       10.39       22.43      1.90 o 
  -2   7   9        3.28        4.40      1.26 o 
  -1   7   9       38.47       38.53      1.61 o 
   0   7   9        0.15        3.49      4.73 o 
   1   7   9        0.00       -0.61      1.69 o 
   2   7   9        1.13        0.64      1.59 o 
   3   7   9       11.47        8.77      1.63 o 
   4   7   9        0.45       -0.35      1.82 o 
   5   7   9       28.35       30.79      1.75 o 
   6   7   9        3.52        1.01      1.75 o 
  -5   8   9       58.29       66.49      2.18 o 
  -4   8   9      153.90      188.49      5.37 o 
  -3   8   9        8.09       11.53      1.75 o 
  -2   8   9      171.88      163.57      4.07 o 
  -1   8   9       10.26       14.78      1.31 o 
   0   8   9      459.16      426.89      9.84 o 
   1   8   9        6.65       10.12      1.88 o 
   2   8   9      197.60      166.01     14.81 o 
   3   8   9       45.68       35.69      1.98 o 
   4   8   9      103.37       90.87      2.72 o 
   5   8   9       17.13       17.82      1.51 o 
  -5   9   9        9.00       13.08      1.51 o 
  -4   9   9      144.27      143.59      3.93 o 
  -3   9   9       93.47       95.00      2.68 o 
  -2   9   9       20.52       17.09      1.23 o 
  -1   9   9      224.32      241.13      4.34 o 
   0   9   9       12.58       12.83      1.26 o 
   1   9   9       14.02       16.39      1.19 o 
   2   9   9        7.57        8.83      1.05 o 
   3   9   9        6.04        6.56      1.44 o 
   4   9   9       14.97       15.95      1.47 o 
   5   9   9       46.46       34.46      1.59 o 
  -4  10   9       70.70       73.09      2.18 o 
  -3  10   9       36.70       28.47      1.79 o 
  -2  10   9       67.75       56.30      1.59 o 
  -1  10   9        7.27        6.34      1.05 o 
   0  10   9      100.21       92.06      3.99 o 
   1  10   9        7.31        3.89      1.05 o 
   2  10   9       26.63       23.35      1.19 o 
   3  10   9       47.05       47.67      1.94 o 
   4  10   9        4.27       10.59      1.36 o 
  -3  11   9       55.06       62.06      1.90 o 
  -2  11   9       33.01       24.62      3.03 o 
  -1  11   9       61.59       75.55      2.33 o 
   0  11   9        0.09        0.20      1.71 o 
   1  11   9      211.05      212.60     10.85 o 
   2  11   9       85.62       82.56      9.29 o 
   3  11   9        4.55        5.24      1.16 o 
  -1  12   9      152.74      136.35      2.78 o 
   0  12   9        0.32       -0.25      1.18 o 
   1  12   9        9.95       11.45      1.22 o 
  -6   0  10       65.18       78.59      2.41 o 
  -5   0  10       32.63       21.67      1.79 o 
  -4   0  10      282.74      326.06      7.34 o 
  -3   0  10      139.00      142.47      4.03 o 
  -2   0  10       80.92       87.70      1.96 o 
  -1   0  10      150.60      165.99      3.54 o 
   0   0  10      668.10      687.86     18.07 o 
   1   0  10      659.55      683.88      7.62 o 
   2   0  10       74.12       75.92      1.77 o 
   3   0  10       64.41       81.64      1.76 o 
   4   0  10      240.07      225.22      6.32 o 
   5   0  10       91.81      100.60      3.15 o 
   6   0  10      150.17      176.27      4.67 o 
  -6   1  10        1.75        2.29      1.44 o 
  -5   1  10       82.27       73.24      2.60 o 
  -4   1  10       18.94       19.02      2.02 o 
  -3   1  10       21.81       23.21      1.86 o 
  -2   1  10       26.28       28.15      1.45 o 
  -1   1  10       78.45       82.69      2.05 o 
   0   1  10       87.07       90.08      2.01 o 
   1   1  10       25.34       25.15      1.37 o 
   2   1  10      296.74      299.09      5.11 o 
   3   1  10       34.07       36.37      1.36 o 
   4   1  10       15.87       15.68      1.71 o 
   5   1  10       86.97       92.85      2.76 o 
   6   1  10       15.73       20.42      1.55 o 
  -6   2  10       26.14       20.77      1.75 o 
  -5   2  10       36.14       31.22      1.98 o 
  -4   2  10       33.85       43.96      2.25 o 
  -3   2  10       33.29       28.42      1.98 o 
  -2   2  10     1424.39     1439.26     49.23 o 
  -1   2  10     1520.86     1459.63     11.37 o 
   0   2  10        6.77        5.11      1.15 o 
   1   2  10      174.64      175.98      3.46 o 
   2   2  10       70.23       70.13      1.74 o 
   3   2  10       42.33       39.81      1.98 o 
   4   2  10       44.63       38.06      1.98 o 
   5   2  10        0.48       -1.01      1.90 o 
   6   2  10       80.11       89.28      2.72 o 
  -6   3  10       50.54       63.10      2.10 o 
  -5   3  10       23.33       24.88      1.90 o 
  -4   3  10       29.64       38.67      2.21 o 
  -3   3  10       65.33       64.97      2.68 o 
  -2   3  10       34.88       35.92      2.33 o 
  -1   3  10        0.64        7.30      3.47 o 
   0   3  10      264.54      253.61      7.61 o 
   1   3  10       21.44       18.19      1.09 o 
   2   3  10       44.73       42.42      1.43 o 
   3   3  10        2.85        1.94      2.21 o 
   4   3  10       29.89       28.85      1.79 o 
   5   3  10        3.64        4.66      1.32 o 
   6   3  10       51.29       50.20      1.90 o 
  -6   4  10       36.11       41.75      1.86 o 
  -5   4  10       11.94       12.85      1.67 o 
  -4   4  10       87.28      106.96      3.11 o 
  -3   4  10       29.31       34.83      2.17 o 
  -2   4  10      229.01      203.81      4.99 o 
  -1   4  10      347.86      329.55      5.32 o 
   0   4  10        2.76        1.46      1.31 o 
   1   4  10       40.62       51.28      2.02 o 
   2   4  10      141.96      128.22      2.74 o 
   3   4  10        2.18        0.39      1.47 o 
   4   4  10        2.02        1.71      1.94 o 
   5   4  10       49.76       50.74      1.94 o 
   6   4  10        0.02       -1.82      1.82 o 
  -6   5  10      139.48      140.42      4.01 o 
  -5   5  10       41.66       50.07      2.02 o 
  -4   5  10        7.84        8.38      1.75 o 
  -3   5  10       68.33       59.18      2.49 o 
  -2   5  10        4.29        0.43      2.60 o 
  -1   5  10       36.87       45.47      1.50 o 
   0   5  10      152.56      152.95      3.26 o 
   1   5  10        4.89        5.75      2.74 o 
   2   5  10      145.09      132.69     10.39 o 
   3   5  10      111.33      110.40      3.35 o 
   4   5  10       13.40       13.78      1.59 o 
   5   5  10        8.77       12.92      1.51 o 
  -5   6  10       26.92       32.46      1.82 o 
  -4   6  10        6.78        8.96      1.71 o 
  -3   6  10      152.69      164.36      4.52 o 
  -2   6  10       97.20      119.23      3.66 o 
  -1   6  10        0.15        0.77      1.67 o 
   0   6  10      185.65      163.05      9.43 o 
   1   6  10        0.52        0.31      1.61 o 
   2   6  10      233.84      214.62     17.94 o 
   3   6  10        0.70        4.31      1.32 o 
   4   6  10        1.70        0.43      1.98 o 
   5   6  10       44.39       49.37      1.90 o 
  -5   7  10      386.40      344.60      6.08 o 
  -4   7  10       19.63       28.53      1.79 o 
  -3   7  10       53.79       62.98      2.33 o 
  -2   7  10        0.42        5.78      1.67 o 
  -1   7  10        0.83        2.38      1.31 o 
   0   7  10       91.41       84.92      1.90 o 
   1   7  10       11.39       13.35      1.15 o 
   2   7  10      226.73      200.61     12.74 o 
   3   7  10       19.01       26.51      1.63 o 
   4   7  10      138.96      137.93      3.58 o 
   5   7  10      217.09      199.41      4.41 o 
  -4   8  10       82.73       97.77      2.92 o 
  -3   8  10        1.92        1.24      1.44 o 
  -2   8  10        6.21       10.40      1.51 o 
  -1   8  10       36.75       45.13      1.44 o 
   0   8  10       69.38       51.04      1.50 o 
   1   8  10        9.81        9.77      1.04 o 
   2   8  10       15.65       12.45      1.04 o 
   3   8  10      114.35      110.01      3.50 o 
   4   8  10      228.39      199.91      4.61 o 
  -3   9  10      233.69      243.82      5.27 o 
  -2   9  10       12.29        7.41      1.47 o 
  -1   9  10       42.10       40.15      1.34 o 
   0   9  10       46.43       48.41      2.49 o 
   1   9  10      115.37      110.13      6.56 o 
   2   9  10        0.56        0.71      1.27 o 
   3   9  10       78.01       79.13      2.33 o 
  -2  10  10      169.41      137.33      3.90 o 
  -1  10  10       83.62       74.90      1.52 o 
   0  10  10        7.80        6.49      0.95 o 
   1  10  10       78.63       66.60      5.33 o 
   2  10  10       86.70       77.47      6.32 o 
  -5   1  11       63.29       59.16      2.06 o 
  -4   1  11       22.72       24.65      1.79 o 
  -3   1  11      353.63      369.29      7.51 o 
  -2   1  11       22.36       20.54      1.94 o 
  -1   1  11       32.74       36.21      2.76 o 
   0   1  11       63.92       66.87      2.55 o 
   1   1  11      253.38      261.03      4.63 o 
   2   1  11       49.24       48.48      3.65 o 
   3   1  11      329.14      344.27     19.06 o 
   4   1  11        5.17        2.99      1.32 o 
   5   1  11      104.66      111.60      3.19 o 
  -5   2  11        0.02        0.58      1.98 o 
  -4   2  11        1.58        0.00      2.25 o 
  -3   2  11        4.64        7.76      1.63 o 
  -2   2  11       21.93       22.20      1.90 o 
  -1   2  11      534.95      516.14      6.34 o 
   0   2  11      202.09      192.06      4.03 o 
   1   2  11       43.12       44.74      1.57 o 
   2   2  11      147.23      124.96      2.73 o 
   3   2  11        9.87       12.81      1.63 o 
   4   2  11        4.65        3.88      1.28 o 
   5   2  11        0.18        0.00      1.40 o 
  -5   3  11      183.56      187.18      4.91 o 
  -4   3  11       12.54        9.78      1.55 o 
  -3   3  11       48.05       47.82      2.37 o 
  -2   3  11        1.74        3.34      1.59 o 
  -1   3  11       36.11       35.89      1.58 o 
   0   3  11       16.97       19.67      1.29 o 
   1   3  11      109.09       98.31      3.31 o 
   2   3  11        0.99        1.17      0.97 o 
   3   3  11      229.23      246.90      5.81 o 
   4   3  11       28.79       29.35      1.63 o 
   5   3  11      426.80      454.26      6.64 o 
  -5   4  11       11.77        8.85      1.36 o 
  -4   4  11      128.19      160.75      4.67 o 
  -3   4  11      718.68      690.85      9.79 o 
  -2   4  11      358.09      355.82      7.32 o 
  -1   4  11        6.67        8.11      1.71 o 
   0   4  11      112.42      106.61      2.20 o 
   1   4  11      108.16       93.48      2.84 o 
   2   4  11       91.95       82.70      1.81 o 
   3   4  11      131.60      137.92      4.01 o 
   4   4  11       76.30       78.57      2.37 o 
  -4   5  11       97.17      115.51      3.38 o 
  -3   5  11      139.04      163.77      4.87 o 
  -2   5  11        3.25        7.57      1.63 o 
  -1   5  11        0.40       -2.64      2.64 o 
   0   5  11       67.90       58.69      1.59 o 
   1   5  11      198.64      182.86      3.65 o 
   2   5  11       54.45       48.19      2.68 o 
   3   5  11       56.25       68.39      2.14 o 
   4   5  11        8.54        6.64      1.36 o 
  -4   6  11       65.24       65.62      2.02 o 
  -3   6  11      124.21      116.40      3.54 o 
  -2   6  11        4.82        4.38      1.47 o 
  -1   6  11      415.93      409.99      7.37 o 
   0   6  11       20.59       15.77      1.13 o 
   1   6  11       84.65       93.90      2.16 o 
   2   6  11       40.03       40.84      2.21 o 
   3   6  11       27.67       23.49      1.55 o 
   4   6  11      100.62      104.81      2.92 o 
  -3   7  11        4.70        5.08      1.36 o 
  -2   7  11       21.23       24.50      1.67 o 
  -1   7  11       72.60       76.70      2.53 o 
   0   7  11       87.73       75.40      1.62 o 
   1   7  11        3.80        2.24      1.63 o 
   2   7  11        8.22        8.33      2.12 o 
   3   7  11       16.64       19.14      1.24 o 
  -2   8  11        7.50       11.14      1.40 o 
  -1   8  11       95.64       86.30      1.76 o 
   0   8  11       13.90       12.19      0.94 o 
   1   8  11       68.78       71.17      1.41 o 
   2   8  11        0.81        2.05      0.75 o 
  -3   0  12      376.51      386.16      6.82 o 
  -2   0  12      255.73      245.90      5.78 o 
  -1   0  12       28.98       31.41      1.82 o 
   0   0  12      115.07      114.18      3.25 o 
   1   0  12        5.55        3.72      1.92 o 
   2   0  12       14.64       10.43      0.94 o 
   3   0  12       96.77      107.39      5.21 o 
  -3   1  12       36.66       35.77      1.83 o 
  -2   1  12        0.44       -2.10      2.10 o 
  -1   1  12       49.66       53.42      2.14 o 
   0   1  12       47.38       43.70      1.37 o 
   1   1  12       42.53       47.50      1.39 o 
   2   1  12       12.62       15.40      1.47 o 
   3   1  12       11.49       11.48      1.01 o 
  -3   2  12        0.06        1.94      1.28 o 
  -2   2  12        5.39        5.51      1.36 o 
  -1   2  12      242.35      242.36      5.62 o 
   0   2  12       48.36       50.79      2.00 o 
   1   2  12       75.05       84.19      9.12 o 
   2   2  12       38.49       44.20      2.51 o 
   3   2  12       21.77       21.59      1.40 o 
  -3   3  12       14.09       18.67      1.44 o 
  -2   3  12       27.88       25.86      1.67 o 
  -1   3  12       35.50       37.17      1.86 o 
   0   3  12        3.02        2.51      1.67 o 
   1   3  12      188.26      165.90      8.89 o 
   2   3  12       11.92       12.10      0.96 o 
   3   3  12        7.58        7.92      1.16 o 
  -3   4  12        0.30        1.24      1.78 o 
  -2   4  12        1.04        1.86      1.28 o 
  -1   4  12       45.83       47.24      2.02 o 
   0   4  12        7.82        9.79      2.56 o 
   1   4  12       11.11       14.46      1.04 o 
   2   4  12        4.13        8.28      0.88 o 
  -2   5  12      129.38      118.44      3.23 o 
  -1   5  12       66.64       63.91      2.02 o 
   0   5  12        0.03        2.48      1.69 o 
   1   5  12      122.74      110.51      3.23 o 
   2   5  12        5.90        9.55      0.86 o 
   0   6  12       35.38       24.20      1.40 o 
                                                 
